# Supplementary material for: Spinach (Spinacia oleracea L.) Flavonoids Are Hydrolyzed During Digestion and Their Bioaccessibility Is Under Stronger Genetic Control Than Raw Material Content
Source: Foods. 2025 Dec 15;14(24):4314. doi: 10.3390/foods14244314 (PMC12732806; doi:10.3390/foods14244314)
Supplement: Supplementary file 1 [file foods-14-04314-s001.zip]

Archive with 2 entries (2 files):
- SuppFigS1_PCA_Loadings_Interactive.html
- SupplementalTables.xlsx
