# Supplementary material for: Spinach (Spinacia oleracea L.) Flavonoids Are Hydrolyzed During Digestion and Their Bioaccessibility Is Under Stronger Genetic Control Than Raw Material Content
Source: Foods. 2025 Dec 15;14(24):4314. doi: 10.3390/foods14244314 (PMC12732806; doi:10.3390/foods14244314)
Supplement: Supplementary file 1 [file foods-14-04314-s001.zip › SupplementalTables.xlsx]

## Sheet: Table of Contents
Table	Description
1	Metadata for spinach accessions used in this diversity panel.
2	Raw material content and aqueous fraction content including descriptive data summaries and aggregate sums
3	Analysis of variance summaries for raw material content, relative bioaccessibility, and absolute bioaccessibility
4	Pearson's correlation coefficient and p-value matrices
5	Relative bioaccessibility estimates and descriptive data summaries
6	Absolute bioaccessibility estimates and descriptive data summaries
7	Structures of all flavonoids measured in this study including chemical formulas and SMILES annotations
8	Variance paritioning and broad sense heritability estimates for raw material, relative bioaccessibility, and absolute bioaccessibility

## Sheet: Table_S1
Sample_ID	GRIN_Accession	Variety_Name	Pedigree	Country	Origin	Block
1031	PI 433212	500	OP	China	GRIN	1
1032	NA	Butterflay OP	OP	Unknown	High Mowing Seed Co.	1
1033	PI 205235	CGN14176	OP	Turkey	GRIN	1
1034	PI 169680	Cornell ID #113	OP	Turkey	GRIN	1
1035	PI 478393	Cornell ID #174	OP	China	GRIN	1
1036	PI 224959	Cornell ID #4	OP	Iran	GRIN	1
1037	NA	Corvair F1	F1	Unknown	High Mowing Seed Co.	1
1038	PI 173126	Dikensiz	OP	Turkey	GRIN	1
1039	PI 169679	Dikensiz Kuzu	OP	Turkey	GRIN	1
1040	NA	Flamingo Improved F1	F1	Unknown	Johnny's Selected Seeds	1
1041	NA	Giant Noble	OP	Unknown	Baker Creek Rare Seeds	1
1042	NA	Giant Winter	OP	Unknown	High Mowing Seed Co.	1
1043	PI 531451	Matador	OP	Hungary	GRIN	1
1044	NA	Riverside Hybrid F1	F1	Unknown	Burpee	1
1045	NA	Seaside F1	F1	Unknown	Johnny's Selected Seeds	1
1046	PI 445782	Shami	OP	Syria	GRIN	1
1047	PI 604790	SPI 111/80	OP	Afghanistan	GRIN	1
1048	PI 604782	SPI 12/76	OP	Afghanistan	GRIN	1
1049	NA	Verdil	OP	Unknown	High Mowing Seed Co.	1
1050	PI 604780	Yuhparo	OP	Japan	GRIN	1
1051	PI 169673	Cornell ID #106	OP	Turkey	GRIN	1
1052	NA	Kolibri F1	F1	Unknown	Johnny's Selected Seeds	1
1053	NA	Red Tabby F1	F1	Unknown	Johnny's Selected Seeds	1
1054	NA	Space F1	F1	Unknown	Johnny's Selected Seeds	1
1055	NA	Yukon F1	F1	Unknown	West Coast Seeds	1
1056	NA	Hammerhead F1	F1	Unknown	Johnny's Selected Seeds	1
1057	NA	Acadia F1	F1	Unknown	Johnny's Selected Seeds	1
1058	NA	Auroch F1	F1	Unknown	Johnny's Selected Seeds	1
1059	NA	Sunangel F1	F1	Unknown	Johnny's Selected Seeds	1
1060	NA	Red Snapper F1	F1	Unknown	Johnny's Selected Seeds	1
1091	PI 433212	500	OP	China	GRIN	2
1092	NA	Butterflay OP	OP	Unknown	High Mowing Seed Co.	2
1093	PI 205235	CGN14176	OP	Turkey	GRIN	2
1094	PI 169680	Cornell ID #113	OP	Turkey	GRIN	2
1095	PI 478393	Cornell ID #174	OP	China	GRIN	2
1096	PI 224959	Cornell ID #4	OP	Iran	GRIN	2
1097	NA	Corvair F1	F1	Unknown	High Mowing Seed Co.	2
1098	PI 173126	Dikensiz	OP	Turkey	GRIN	2
1099	PI 169679	Dikensiz Kuzu	OP	Turkey	GRIN	2
1100	NA	Flamingo Improved F1	F1	Unknown	Johnny's Selected Seeds	2
1101	NA	Giant Noble	OP	Unknown	Baker Creek Rare Seeds	2
1102	NA	Giant Winter	OP	Unknown	High Mowing Seed Co.	2
1103	PI 531451	Matador	OP	Hungary	GRIN	2
1104	NA	Riverside Hybrid F1	F1	Unknown	Burpee	2
1105	NA	Seaside F1	F1	Unknown	Johnny's Selected Seeds	2
1106	PI 445782	Shami	OP	Syria	GRIN	2
1107	PI 604790	SPI 111/80	OP	Afghanistan	GRIN	2
1108	PI 604782	SPI 12/76	OP	Afghanistan	GRIN	2
1109	NA	Verdil	OP	Unknown	High Mowing Seed Co.	2
1110	PI 604780	Yuhparo	OP	Japan	GRIN	2
1111	PI 169673	Cornell ID #106	OP	Turkey	GRIN	2
1112	NA	Kolibri F1	F1	Unknown	Johnny's Selected Seeds	2
1113	NA	Red Tabby F1	F1	Unknown	Johnny's Selected Seeds	2
1114	NA	Space F1	F1	Unknown	Johnny's Selected Seeds	2
1115	NA	Yukon F1	F1	Unknown	West Coast Seeds	2
1116	NA	Hammerhead F1	F1	Unknown	Johnny's Selected Seeds	2
1117	NA	Acadia F1	F1	Unknown	Johnny's Selected Seeds	2
1118	NA	Auroch F1	F1	Unknown	Johnny's Selected Seeds	2
1119	NA	Sunangel F1	F1	Unknown	Johnny's Selected Seeds	2
1120	NA	Red Snapper F1	F1	Unknown	Johnny's Selected Seeds	2

## Sheet: Table_S2
							Raw Material Concentrations (mg per 100g FW)
								Spinacetin-3-O-β-D-(glucopyranosyl)-(1→6)-[β-glucopranosyl (1→2)]-β-D-glucopyranoside	Patuletin-3-O-β-D-glucopyranosyl-(1 → 6)-[β-D_x0002_apiofuranosyl-(1 → 2)]-β-D-glucopyranoside	Patuletin-3-O-β-D-glucopyranosyl-(1 → 6)-β-D-glucopyranoside	Patuletin-3-O-β-D-(2_x0002__x0002_-ρ-coumaroyl glucopyranosyl-(1 → 6)- β-D-glucopyranoside)	Patuletin-3-[apiosyl-(1-2)]-glucoside	Spinacetin-3-O-β-D-(2-feruloyl glucopyranosyl) -(1→6)-[β-glucopyranosyl (1 → 2)]-β-D-glucopyranoside	Isomer of Patuletin-3-O-β-D-(2_x0002__x0002_-ρ-coumaroyl glucopyranosyl-(1 → 6)-[β-D-apiofuranosyl-(1 → 2)]-β-D-glucopyranoside	Patuletin-3-O-β-D-(2_x0002__x0002_-feruloyl glucopyranosyl)-(1 → 6)-[β-D_x0002_apiofuranosyl-(1 → 2)]-β-D-glucopyranoside	Isomer of Patuletin-3-O-β-D-glucopyranosyl-(1 → 6)-[β-D_x0002_apiofuranosyl-(1 → 2)]-β-D-glucopyranoside	Isomer of Patuletin-3-O-β-D-(2_x0002__x0002_-feruloyl glucopyranosyl)-(1 → 6)-[β-D_x0002_apiofuranosyl-(1 → 2)]-β-D-glucopyranoside	Patuletin-3-glucoside	Spinacetin-3-O-β-D-glucopyranosyl-(1 → 6)-β-D-glucopyranoside	Spinacetin 3-[p-coumaroyl-(->2)-glucosyl-(1->6)-[apiosyl-(1->2)]-glucoside]	Spinacetin-3-O-β-D-glucopyranosyl-(1 → 6)-[β-D_x0002_apiofuranosyl-(1 → 2)]-β-D-glucopyranoside	Spinacetin-3-[apiosyl-(1-2)]-glucoside	Spinacetin-3-O-β-D-(2_x0002__x0002_-feruloyl glucopyranosyl)-(1 → 6)-[β_x0002_D-apiofuranosyl-(1 → 2)]-β-D-glucopyranoside	Patuletin-3-O-β-D-(2-feruloyl glucopyranosyl)-(1 → 6)-β-D-glucopyranoside	Patuletin-3-O-β-D-(2_x0002__x0002_-ρ-coumaroyl glucopyranosyl-(1 → 6)- [β-D-apiofuranosyl-(1 → 2)]-β-D-glucopyranoside	Spinacetin-3-O-β-D-(2-coumaroyl glucopyranosyl)-(1→6)-β-D-glucopyranoside	Spinacetin-3-glucoside	Spinacetin-3-O-β-D-(2-feruloyl glucopyranosyl)-(1 → 6)-β-D-glucopyranoside	Isomer of Spinacetin-3-O-β-D-(2-feruloyl glucopyranosyl)-(1 → 6)-β-D-glucopyranoside	Spinatoside	Jaceidin-4_x0002_ -β-D-glucuronide	Spinacetin	Patuletin	5,3',4' -Trihydroxy-3-methoxy-6:7-methylendioxyflavone-4_x0002_ - β-D-glucuronide	5,7-Dihydroxy-3,6-dimethoxy-flavone-4'- glucuronide	5,4 -Dihydroxy-3-methoxy-6:7-methylendioxyflavone-4 -β-D-glucuronide	5,4_x0002_ -Dihydroxy-3,3_x0002_ -dimethoxy-6:7-methylendioxyflavone-4_x0002_ - β-D-glucuronide	Spinatoside-4'-β-D-(2′-O-feruloyl-glucuronide)	Jaceidin-4'-β-D-(2′-O-glucuronopyranosyl-glucuronide)	Jaceosidin	Jaceidin	5,3_x0002_ ,4_x0002_ -Trihydroxy-3-methoxy-6:7-methylendioxyflavone	5,3',4'-Trihydroxy-3methoxy-6:7-methylen-dioxyflavone-4'-β-D-(2′-O-feruloyl-glucuronide)	5,4'-Dihydroxy-3,3'-dimethoxy-6:7-methylen-dioxyflavone-4' -β-D-(2′-O-feruloyl-glucuronide)	5,4'-Dihydrox-3-methoxy-6,7-methylenedioxyflavone	5,4'-Dihydroxy-3,3'-dimethoxy-6,7-methylenedioxyflavone	Total
							m/z:	831.22	787.19	655.15	801.21	1007.27	625.141	933.23_Isomer	963.24	787.19_Isomer	963.24_Isomer	493.1	669.17	947.25	801.19	639.156	977.26	831.2	933.23	507.114	815.2	845.21	815.2_Isomer	521.09	535.11	345.06	331.05	519.08	503.08	505.1	533.09	697.14	711.14	329.06	359.08	343.05	695.12	709.14	327.05	357.06
							Form:	Glycosylated	Glycosylated	Glycosylated	Glycosylated	Glycosylated	Glycosylated	Glycosylated	Glycosylated	Glycosylated	Glycosylated	Glycosylated	Glycosylated	Glycosylated	Glycosylated	Glycosylated	Glycosylated	Glycosylated	Glycosylated	Glycosylated	Glycosylated	Glycosylated	Glycosylated	Glycosylated	Glycosylated	Aglycone	Aglycone	Glycosylated	Glycosylated	Glycosylated	Glycosylated	Glycosylated	Glycosylated	Aglycone	Aglycone	Aglycone	Glycosylated	Glycosylated	Aglycone	Aglycone			Aglycones
							Class:	Spinacetin	Patuletin	Patuletin	Patuletin	Patuletin	Spinacetin	Patuletin	Patuletin	Patuletin	Patuletin	Patuletin	Spinacetin	Spinacetin	Spinacetin	Spinacetin	Spinacetin	Patuletin	Patuletin	Spinacetin	Spinacetin	Spinacetin	Spinacetin	Patuletin	Jaceidin	Spinacetin	Patuletin	MDFone	MDFone	MDFone	MDFone	Patuletin	Jaceidin	Jaceidin	Jaceidin	MDFone	MDFone	MDFone	MDFone	MDFone
							Average:	0.161022	21.6849	0.293818	32.4536	0.537286	0.0142132	5.47455	1.96571	0.20121	11.9373	0.0255457	3.36832	2.53805	0.113791	0.00748095	2.2173	0.562124	0.0400966	0.052075	0.348707	3.39752	0.141333	28.4089	9.09224	4.04167e-05	0.00248415	41.1474	1.13221	0.0155507	10.3752	1.34498	0.773073	0.00088934	0.00527098	0.161198	3.74747	2.09297	0.0022024	0.0148367	185.877
							Min:	0.0363	4.28	0.0304	5.08	0.0705	0.00286	1.29	0.573	0.0483	3.49	0.00328	0.43	0.378	0.013	0.00141	0.448	0.0757	0.00736	0.0131	0.0616403	0.712	0.0251	5.52	2.25	0	0.00034	17.6	0.459	0.00616	4.16	0.311	0.203	0	0.00127613	0.0329942	1.17169	0.530095	0.000689137	0.00329983	63.4
							Max:	0.557	62.3	1.08	103	1.53	0.0335	14.9	5.15	0.65	30.7	0.104	12.4	8.15	0.342	0.019	6.24	1.63	0.175	0.153	1.09679	13.6	0.438	88.2	26.1	0.00134	0.0066	85.4	2.55	0.036	25.1	4.64	1.92	0.00461	0.0129762	0.415098	9.25625	6.62313	0.00562902	0.0499115	452
							Average percent of total:	0.000866396	0.116678	0.00158092	0.17462	0.00289092	7.64756e-05	0.0294564	0.0105767	0.00108263	0.0642299	0.000137451	0.0181236	0.0136563	0.000612263	4.0252e-05	0.0119304	0.00302456	0.000215744	0.000280195	0.00187625	0.0182807	0.000760456	0.152857	0.0489217	2.17466e-07	1.33662e-05	0.221398	0.00609196	8.36721e-05	0.0558246	0.00723682	0.0041596	4.78518e-06	2.83611e-05	0.000867345	0.0201636	0.0112614	1.18502e-05	7.98306e-05
Cultivar	Sample_ID	Rep	Block	Classification	Origin	Sample_Type
500	1031	1	2	OP	China	Raw Material		0.133	25.3	0.423	24.5	0.407	0.0141	4.61	1.87	0.149	11.7	0.0222	2.49	1.7	0.108	0.0055	1.29	0.542	0.0483	0.0244	0.239	1.64	0.0953	28.9	6.3	0	0.00352	28	0.854	0.0119	5.83	1.4	0.661	0.00139	0.00565541	0.0973519	2.41167	0.830513	0.00148938	0.00844244	153		0.117849
Butterflay OP	1032	1	2	OP	Unknown	Raw Material		0.0734	12.6	0.119	15.5	0.193	0.0144	3.89	1.58	0.139	10.7	0.0137	1.53	1.49	0.085	0.00634	1.02	0.379	0.0177	0.0367	0.237525	1.36	0.0969	13.3	4.24	0	0.00179	31.9	0.993	0.0138	8.38	0.695	0.507	0.000596	0.00396783	0.163029	3.0638	1.43746	0.0022188	0.0143263	116		0.185928
CGN14176	1033	1	2	OP	Turkey	Raw Material		0.0974	14.8	0.372	23.1	0.37	0.00892	3.69	1.48	0.118	8.54	0.019	2.59	1.99	0.0705	0.00503	1.72	0.397	0.0241	0.0281	0.209	1.82	0.0856	14.9	5.04	0.000652	0.00333	28.5	0.739	0.0104	8.15	0.674	0.527	0.000421	0.0032138	0.100527	2.71667	1.35812	0.00088824	0.00886609	124		0.117898
Cornell ID #113	1034	1	2	OP	Turkey	Raw Material		0.16	28	0.624	41.9	0.636	0.0221	4.76	1.97	0.141	11.5	0.0647	6.67	2.55	0.137	0.0118	1.89	0.76	0.0305	0.06	0.461427	4.31	0.189	35.3	9.66	0	0.00653	30.4	1.12	0.0162	7.83	1.58	0.889	0.00163	0.00626759	0.0916643	2.23169	1.03286	0.00172699	0.00793818	197		0.115757
Cornell ID #174	1035	1	2	OP	China	Raw Material		0.0687	12	0.266	21.3	0.148	0.00567	2.34	1.1	0.0859	6.82	0.0132	2.28	1.42	0.0417	0.00485	1.21	0.184	0.0186	0.0147	0.165175	1.14	0.0677	9.35	3.36	0.00134	0.00422	24.6	0.916	0.0131	7.01	0.445	0.325	0.000644	0.00343704	0.102373	2.00255	0.902807	0.00184458	0.0114227	99.8		0.125281
Cornell ID #4	1036	1	2	OP	Iran	Raw Material		0.128	18.4	0.295	27.7	0.436	0.014	4.89	1.41	0.117	8.56	0.0218	4.17	2.58	0.169	0.00555	1.44	0.488	0.0274	0.0341	0.613074	2.93	0.228	26.9	7.52	0	0.00203	29.9	0.934	0.0138	7.25	0.928	0.607	0.00101	0.00474874	0.0901656	1.95242	0.935922	0.00113929	0.00848981	152		0.107583
Corvair F1	1037	1	2	F1	Unknown	Raw Material		0.229	25.7	0.331	44.2	0.568	0.00949	5.75	1.86	0.172	11	0.0551	4.43	3.13	0.177	0.00693	3.03	0.554	0.0513	0.0454	0.484021	3.98	0.215	7.99	4.47	0	0.00469	42.7	1.32	0.0169	13.1	0.397	0.407	0.000301	0.00480431	0.323967	3.81759	3.12098	0.00562902	0.0422682	184		0.381659
Dikensiz	1038	1	2	OP	Turkey	Raw Material		0.176	29.6	0.562	38.6	0.964	0.0335	10.6	2.86	0.235	17.2	0.0445	5.95	5.19	0.342	0.0121	3.27	1.21	0.0455	0.0619	0.95834	7.01	0.375	53.6	18	0	0.00333	48.9	1.58	0.0219	11.8	2.89	1.59	0.00461	0.0109391	0.182137	3.32869	1.81168	0.00242446	0.0141591	269		0.217599
Dikensiz Kuzu	1039	1	2	OP	Turkey	Raw Material		0.107	30.8	0.429	32.5	0.576	0.0258	8.65	2.64	0.212	15.5	0.0251	2.88	2.85	0.176	0.00909	2.6	0.757	0.0429	0.0538	0.391068	3.55	0.159	33.9	10.5	0	0.00356	48.8	1.4	0.0189	11.5	1.71	0.918	0.00116	0.00792701	0.260618	4.92987	2.43667	0.00333605	0.0199581	221		0.296559
Flamingo Improved F1	1040	1	2	F1	Unknown	Raw Material		0.27	49.7	0.929	87.7	0.603	0.0228	7.78	3.38	0.466	19.2	0.0548	7.48	4.49	0.14	0.019	5.93	0.923	0.0774	0.0572	0.4769	4.74	0.179	30.3	14.3	0	0.00409	51.2	1.37	0.0176	14.4	1.41	0.896	0.000785	0.00900451	0.301111	4.35876	2.4147	0.00363489	0.0222002	316		0.340826
Giant Noble	1041	1	2	OP	Unknown	Raw Material		0.162	13.5	0.129	18.2	0.39	0.00286	2.34	1.28	0.175	7.78	0.0142	1.72	0.87	0.0266	0.00218	1.57	0.197	0.018	0.0294	0.0653816	1.44	0.028	13	5.76	0	0.00218	44.2	1.06	0.0151	12.1	0.827	0.697	0.000589	0.00688827	0.317117	5.65776	3.97553	0.00474098	0.0354118	138		0.366927
Giant Winter	1042	1	2	OP	Unknown	Raw Material		0.261	43.6	0.468	53.9	0.488	0.0313	10.9	5.15	0.65	30.6	0.0397	6.87	4.11	0.257	0.0158	4.25	1.63	0.0484	0.114	0.73324	7.73	0.291	88.2	21.4	0	0.00433	56.7	1.28	0.0179	10.1	4.33	1.49	0.00229	0.0129762	0.183975	4.37362	1.56445	0.00190843	0.0114241	362		0.216904
Matador	1043	1	2	OP	Hungary	Raw Material		0.199	25	0.558	28	0.867	0.0158	4.73	2.25	0.319	14.8	0.0639	4.9	1.45	0.177	0.00796	1.86	1.24	0.0249	0.0859	0.291988	4.64	0.132	27.3	8.08	0	0.00398	64.1	2.12	0.0281	14	1.06	0.545	0.000786	0.00597969	0.276158	4.59295	2.13142	0.00382635	0.0221283	216		0.312858
Riverside Hybrid	1044	1	2	F1	Unknown	Raw Material		0.0705	9.06	0.0411	14.3	0.186	0.00562	2.94	0.977	0.103	5.74	0.00328	0.535	1.37	0.0215	0.00279	1.45	0.0757	0.0243	0.0268	0.0926981	0.718	0.0366	15	6.28	0	0.000926	33.5	0.851	0.0116	10.2	0.866	0.713	0.000552	0.00385017	0.152374	4.80181	3.67429	0.00260585	0.0169429	114		0.177251
Seaside F1	1045	1	2	F1	Unknown	Raw Material		0.0889	9.91	0.05	17	0.295	0.00592	2.38	1.26	0.166	7.95	0.00709	0.686	1.12	0.0183	0.00366	1.66	0.101	0.0204	0.0267	0.0904918	0.963	0.0403	19.9	8.6	0	0.00116	33.4	0.908	0.0129	10.3	1.42	1.18	0.000788	0.00973306	0.212509	4.66705	3.84514	0.00412007	0.0314923	128		0.259802
Shami	1046	1	2	OP	Syria	Raw Material		0.182	25.8	1.08	25	0.503	0.0232	5.2	2.24	0.23	13.9	0.104	7.31	1.49	0.219	0.00732	1.67	1.34	0.0299	0.0904	0.325501	5.55	0.121	17.1	4.84	0	0.00291	58.9	1.39	0.0167	11.8	1	0.491	0.000264	0.00265007	0.240067	6.31562	2.72659	0.00239922	0.0159764	197		0.264267
SPI 111/80	1047	1	2	OP	Afghanistan	Raw Material		0.557	55	0.874	103	0.852	0.0248	13.3	3.66	0.33	21.9	0.0484	12.4	8.15	0.299	0.0158	6.24	1.24	0.101	0.0912	1.09679	13.6	0.438	76.5	26.1	0	0.00593	59.9	1.93	0.0261	16.5	3.06	1.92	0.00184	0.0115957	0.209382	4.96169	3.54682	0.00269613	0.017161	438		0.248605
SPI 12/76	1048	1	2	OP	Afghanistan	Raw Material		0.206	26.5	0.308	53.8	0.471	0.0184	5.43	2.01	0.288	12.3	0.0365	4.67	3.23	0.12	0.011	3.21	0.473	0.033	0.0767	0.516682	3.51	0.21	56.3	21.8	0	0.00177	34.1	1.25	0.0156	9.37	2.72	1.4	0.00164	0.010082	0.0929278	2.06949	1.23049	0.00238004	0.00882364	248		0.117624
Verdil	1049	1	2	OP	Unknown	Raw Material		0.502	42.5	0.735	51.7	1.03	0.0207	5.46	3.54	0.443	21.6	0.0681	8.54	4.39	0.206	0.00907	3.68	1.36	0.039	0.124	0.552743	6.79	0.222	36.5	9.57	0	0.0066	59.3	1.66621	0.0232	13.4	1.49	0.765	0.00128	0.00519698	0.33883	5.38132	3.11527	0.00389901	0.0202793	285		0.376085
Yuhparo	1050	1	2	OP	Japan	Raw Material		0.52	62.3	0.772	85.7	0.663	0.0311	14.9	5.03	0.485	30.7	0.049	10.3	5.64	0.227	0.0157	4.76	1.25	0.169	0.141	0.567478	5.82	0.235	80.6	23.1	0	0.00559	80.1	2.39	0.0301	16.5	4.64	1.55	0.0035	0.0120113	0.379704	8.83386	3.43568	0.0044165	0.0185004	452		0.423723
Cornell ID #106	1051	1	2	OP	Turkey	Raw Material		0.317	28.6	0.304	52	0.979	0.0189	7.83	2.79	0.262	17	0.0268	6.28	3.77	0.161	0.0142	3.61	0.719	0.0453	0.0926	0.575613	7.43	0.224	40.2	13.8	0	0.00651	85.4	1.91	0.0256	20.7	1.48	0.932	0	0.00608358	0.282075	6.7774	4.23174	0.00241737	0.0254158	309		0.322502
Kolibri F1	1052	1	2	F1	Unknown	Raw Material		0.244	26.2	0.65	33.6	0.642	0.0148	3.32	1.7	0.24	10.9	0.0366	6.02	1.2	0.0836	0.00851	1.6	0.564	0.0171	0.0674	0.166645	3.04	0.0689	39.9	13.7	0	0.00312	48.8	1.31	0.0169	11.9	1.24	0.756	0.000892	0.00718982	0.166223	3.09835	1.91774	0.00351441	0.0139544	213		0.194893
Red Tabby F1	1053	1	2	F1	Unknown	Raw Material		0.216	54.3	0.202	96.9	0.466	0.0204	12.6	3.77	0.352	24.3	0.0162	3.4	7.17	0.0691	0.0189	5.42	0.29	0.175	0.0617	0.356375	3.02	0.152	43.5	18.5	0	0.00342	83.8	2.55	0.036	24.2	2.76	1.89	0.00131	0.00921998	0.322138	9.25625	5.52665	0.00540975	0.0360173	406		0.377516
Space F1	1054	1	2	F1	Unknown	Raw Material		0.382	19.8	0.137	40.7	1.19	0.00734	3.74	1.69	0.252	10.1	0.0147	4.18	2.18	0.0861	0.00575	3.1	0.373	0.0277	0.038	0.377646	4.31	0.161	9.48	4.5	0	0.00157	47.1	1.2	0.0144	13.4	0.552	0.461	0.000301	0.00329507	0.26082	5.55393	3.87736	0.00356861	0.0307275	179		0.300283
Yukon	1055	1	2	F1	Unknown	Raw Material		0.209	22.5	0.474	27.6	0.9	0.015	5.62	2.5	0.251	15.6	0.0388	3.65	1.79	0.0924	0.012	2.35	0.692	0.0325	0.0734	0.237206	4.08	0.096	43	14	0	0.00299	56.7	1.97	0.0275	13.9	2.31	1.24	0.00133	0.006666	0.196874	5.65631	3.30771	0.00285417	0.0168218	231		0.227536
Hammerhead F1	1056	1	2	F1	Unknown	Raw Material		0.312	35.1	0.337	42.9	0.858	0.0172	10.3	2	0.171	12.1	0.023	4.89	3.86	0.163	0.0072	1.92	0.519	0.0726	0.0762	0.521252	2.89	0.203	28.6	8.11	0	0.00181	54.2	1.45	0.0194	12	0.925	0.484	0.000615	0.00412036	0.222713	3.58609	1.62124	0.0027715	0.01398	231		0.24601
Acadia F1	1057	1	2	F1	Unknown	Raw Material		0.17	16.9	0.126	18.4	0.846	0.0108	7.4	1.8	0.159	11.1	0.0139	2.23	2.08	0.0741	0.00494	1.28	0.324	0.0428	0.0612	0.222633	3.16	0.1	22.8	6.6	0	0.00149	64.5	1.68	0.0246	14.7	1.08	0.708	0.000455	0.00422865	0.300139	7.03828	3.93357	0.00364125	0.0237278	190		0.333681
Auroch F1	1058	1	2	F1	Unknown	Raw Material		0.238	43.8	0.339	61.5	0.637	0.0151	11.7	4.01	0.364	25.7	0.019	3.32	5.43	0.179	0.0121	4.65	0.96	0.0739	0.0652	0.629576	5.04	0.248	56.7	19.7	0	0.00282	55.1	1.61	0.0208	13.6	3.11	1.55	0.00211	0.0122525	0.326804	5.5567	2.99405	0.0037388	0.0184227	329		0.366148
Sunangel F1	1059	1	2	F1	Unknown	Raw Material		0.188	31.3	0.138	57.6	0.529	0.0117	6.21	2.66	0.38	16.8	0.0144	2.79	3.58	0.0417	0.00903	3.52	0.28	0.0753	0.0463	0.27489	3.76	0.119	20.1	8.94	0	0.00157	62	2.03	0.0285	18.7	1.17	1.03	0.000619	0.00500186	0.252067	7.97473	5.61639	0.00378225	0.0311542	258		0.294194
Red Snapper F1	1060	1	2	F1	Unknown	Raw Material		0.262	38.8	0.263	70.9	0.735	0.0123	10.4	2.34	0.249	15.4	0.0151	4.48	5.79	0.106	0.0107	4	0.359	0.113	0.0336	0.473444	3.22	0.182	17.9	10	0	0.00348	77.5	2.35	0.0333	25.1	1.08	0.969	0.00055	0.00741669	0.415098	9.0421	6.62313	0.00451941	0.0499115	309		0.480976
500	1091	1	3	OP	China	Raw Material		0.127	25.3	0.481	25.2	0.377	0.0224	5.52	2.97	0.351	17.8	0.028	2.87	1.79	0.155	0.00745	2.18	0.85	0.037	0.046	0.299407	2.82	0.11	28.2	6.83	0	0.00417	48.9	1.09	0.0157	10.2	1.29	0.67	0.000905	0.00629622	0.184012	3.72389	1.41437	0.00231582	0.0163131	192		0.214012
Butterflay OP	1092	1	3	OP	Unknown	Raw Material		0.11	13.9	0.157	21.6	0.493	0.011	3.91	1.35	0.117	8.73	0.0191	2.63	1.49	0.0685	0.00533	1.36	0.3	0.0231	0.0409	0.225557	2.29	0.0979	27.5	7.76	0	0.00145	32.9	0.65	0.00884	8.17	1.06	0.596	0.00109	0.00541769	0.104682	2.84825	1.43617	0.00105664	0.0122391	142		0.125936
CGN14176	1093	1	3	OP	Turkey	Raw Material		0.162	22.8	0.121	33.4	0.78	0.00802	6.39	1.89	0.162	12.2	0.0111	2.19	2.84	0.0664	0.00659	2.05	0.41	0.0569	0.0521	0.274944	3.62	0.108	32.4	10.4	0	0.00172	36.1	0.901	0.0128	8.63	1.4	0.846	0.000642	0.00396816	0.10172	3.09681	1.4084	0.00117687	0.00714975	185		0.116377
Cornell ID #113	1094	1	3	OP	Turkey	Raw Material		0.0814	18.6	0.267	23.8	0.636	0.026	5.13	2.27	0.3	13.1	0.0234	2.82	1.96	0.145	0.0106	1.9	0.861	0.0325	0.0403	0.339433	4.13	0.136	53.2	12.5	0	0.00204	31	1	0.0138	6.76	2.75	0.961	0.00215	0.00606902	0.0752425	2.46374	0.942569	0.00179398	0.00548069	188		0.0927762
Cornell ID #174	1095	1	3	OP	China	Raw Material		0.145	17.9	0.151	31.4	0.442	0.0149	3.06	1.68	0.209	9.68	0.0178	2.75	1.68	0.0829	0.00902	1.82	0.42	0.0174	0.0394	0.335537	3.33	0.125	18	5.89	0	0.00186	39	1.05423	0.0147	9.45	0.616	0.327	0.000242	0.00328898	0.101724	2.4211	0.965898	0.00135059	0.0112565	153		0.119723
Cornell ID #4	1096	1	3	OP	Iran	Raw Material		0.0724	10.9	0.108	16	0.295	0.00983	4.26	1.29	0.0938	7.18	0.0116	1.27	2.11	0.0957	0.00394	1.39	0.322	0.0167	0.0237	0.338094	1.92	0.145	26.9	6.27	0	0.00237	24	0.634	0.00987	4.69	0.942	0.396	0.000813	0.00507363	0.0794534	1.50179	0.530095	0.00112972	0.0065265	114		0.0953663
Corvair F1	1097	1	3	F1	Unknown	Raw Material		0.117	13.3	0.249	24.2	0.482	0.00762	3.94	1.3	0.118	7.43	0.0483	2.96	2.21	0.105	0.00519	2.08	0.471	0.0298	0.0424	0.345903	3.24	0.15	5.52	2.95	0	0.00198	31	0.873	0.0125	9.6	0.311	0.346	0	0.00210105	0.109334	2.99231	2.30396	0.00213175	0.0159576	119		0.131504
Dikensiz	1098	1	3	OP	Turkey	Raw Material		0.277	22.8	0.131	45.2	1.53	0.00989	11.7	2.37	0.206	14.4	0.0204	3.78	5.93	0.117	0.00837	2.89	0.731	0.0809	0.0782	0.619608	6.74	0.25	36.4	14.3	0	0.00315	46.7	1.34	0.0193	13.1	1.81	1.19	0.000832	0.00540055	0.177297	3.96086	2.05826	0.00166991	0.013101	241		0.20145
Dikensiz Kuzu	1099	1	3	OP	Turkey	Raw Material		0.0413	10.1	0.0662	11	0.389	0.00923	4.33	1.39	0.117	8.18	0.00537	0.65	1.38	0.0704	0.00403	1.16	0.381	0.0254	0.0262	0.198126	2.01	0.087	19.6	5.21	0	0.000521	27.6	0.548	0.00769	5.81	0.867	0.461	0.000209	0.00206822	0.0734896	2.52889	1.00715	0.0011252	0.00471976	105		0.0821328
Flamingo Improved F1	1100	1	3	F1	Unknown	Raw Material		0.0934	18.9	0.338	32.8	0.388	0.0193	4.18	2.04	0.156	11.1	0.0311	3.09	2.31	0.0968	0.0116	2.64	0.504	0.0282	0.037	0.335815	2.6	0.141	47.4	13.8	0	0.00223	19.1	0.481	0.00616	4.16	2.74	1.18	0.00203	0.00706892	0.039042	1.44936	0.549484	0.000736798	0.00344272	173		0.0545504
Giant Noble	1101	1	3	OP	Unknown	Raw Material		0.0542	7.45	0.0704	11.2	0.302	0.00832	1.85	0.89	0.12	5.69	0.00587	0.818	0.722	0.0221	0.00233	1.11	0.147	0.0152	0.0151	0.0812	1.21	0.0297	11	4.98	0	0.0032	30.6	0.701555	0.00977	9.3	0.581	0.578	0.0003	0.00362524	0.0937343	3.01343	2.18715	0.00151116	0.0145452	94.9		0.116916
Giant Winter	1102	1	3	OP	Unknown	Raw Material		0.0661	12.9	0.474	14.5	0.168	0.0187	4.07	1.57	0.13	9.04	0.0484	3.43	1.18	0.327	0.00569	1.09	1.2	0.0197	0.0787	0.507887	2.95	0.211	22.8	4.1	0	0.00167	26	0.58478	0.00773	4.53	0.929	0.297	0.000614	0.00229448	0.0612261	1.91533	0.584853	0.000795271	0.00471657	116		0.0713164
Matador	1103	1	3	OP	Hungary	Raw Material		0.227	15.7	0.177	26	1.1	0.00562	7.78	1.97	0.163	11.7	0.0355	3.02	3.55	0.125	0.00602	2.08	0.708	0.0688	0.153	0.485094	4.91	0.217	18.7	5.94	0.000433	0.00213	37.8	0.694	0.00881	9.55	0.908	0.531	0	0.00127613	0.0803684	3.53361	1.60507	0.00109895	0.00483832	160		0.0901448
Riverside Hybrid	1104	1	3	F1	Unknown	Raw Material		0.0548	10.6	0.0503	19	0.306	0.00784	4.06	1.24	0.112	7.35	0.0066	0.759	2.04	0.0326	0.00528	1.73	0.128	0.0231	0.0292	0.164782	1.16	0.069	21.7	9.16	0	0.000852	32.5	0.9	0.0122	10.6	1.02	0.865	0	0.00351683	0.0694384	3.08711	2.29099	0.000944879	0.00880647	131		0.0835586
Seaside F1	1105	1	3	F1	Unknown	Raw Material		0.0363	5.63	0.0304	8.62	0.275	0.00588	1.79	0.797	0.0651	4.76	0.00352	0.43	0.792	0.013	0.00258	0.845	0.0845	0.0119	0.0131	0.0685199	0.712	0.0296	16.6	5.69	0	0.00034	20.4	0.459	0.00727	5.61	1.09	0.784	0.000431	0.00415605	0.0646268	2.38169	1.36665	0.000796212	0.0080524	79.5		0.0784025
Shami	1106	1	3	OP	Syria	Raw Material		0.0955	20.8	0.319	25	0.467	0.0141	5.08	2.24	0.206	13	0.0257	3.08	1.74	0.108	0.0055	1.87	0.718	0.0372	0.0472	0.268066	3.78	0.118	14.6	4.34	0	0.00191	52	1.21	0.0172	11.4	0.678	0.364	0.000436	0.00180265	0.177907	4.44213	1.71181	0.001744	0.0113536	170		0.195154
SPI 111/80	1107	1	3	OP	Afghanistan	Raw Material		0.0597	10.5	0.244	18.2	0.0705	0.00744	3.86	0.991	0.0785	5.81	0.0191	2.34	2.28	0.0835	0.00586	1.57	0.284	0.0197	0.0306	0.336983	3.11	0.142	31.7	9.73	0	0.00182	17.6	0.653	0.00928	4.73	1.29	0.98	0.00109	0.00436674	0.0329942	1.17169	0.740246	0.000742717	0.00329983	119		0.0443135
SPI 12/76	1108	1	3	OP	Afghanistan	Raw Material		0.12	21.5	0.155	32.8	0.56	0.0154	5.23	1.82	0.169	11.2	0.0122	2.47	2.5	0.122	0.0087	2.05	0.497	0.0298	0.0482	0.461107	3.33	0.183	47.9	13.2	0	0.000965	33.8	1.03	0.0134	7.27	1.97	0.893	0.000935	0.0044441	0.0659774	1.86397	0.836426	0.000987645	0.00541737	194		0.0787266
Verdil	1109	1	3	OP	Unknown	Raw Material		0.0633	10.4	0.254	9.52	0.309	0.0104	2.03	1.42	0.16	8.13	0.0185	1.79	0.614	0.0823	0.00305	0.865	0.733	0.0115	0.0409	0.153657	1.89	0.0692	21.7	4.31	0	0.00143	26	0.694	0.00975	4.91	0.975	0.499	0.000633	0.00179323	0.052483	2.31982	0.925456	0.00080026	0.00405517	101		0.0611947
Yuhparo	1110	1	3	OP	Japan	Raw Material		0.0902	22.2	0.223	28	0.254	0.0279	5.67	2.09	0.162	11.5	0.0275	2.86	2.25	0.151	0.00866	1.78	0.621	0.0334	0.0535	0.403199	2.61	0.166	23.7	5.85	0	0.00187	37.4	0.833	0.0117	7.53	0.791	0.348	0.000978	0.00364327	0.14583	2.5559	0.905239	0.00216396	0.00967732	161		0.164163
Cornell ID #106	1111	1	3	OP	Turkey	Raw Material		0.223	12.1	0.124	27.4	1.14	0.00518	3.54	1.54	0.119	9.45	0.0307	3.27	2.5	0.0485	0.00356	2.34	0.452	0.036	0.108	0.318605	6.06	0.135	20	7.34	0	0.0018	32.1	0.745	0.0111	9.49	0.96	0.768	0.000307	0.00189338	0.0644869	3.01631	1.76401	0.000689137	0.00549091	147		0.0746673
Kolibri F1	1112	1	3	F1	Unknown	Raw Material		0.0794	12.6	0.148	16.4	0.395	0.0126	2.63	1.17	0.113	7.46	0.0151	1.74	0.939	0.0843	0.00452	1.17	0.38	0.0114	0.0509	0.186276	1.96	0.075	29.4	8.14	0	0.00102	31.8	0.761	0.0106	7.9	0.909	0.587	0.000865	0.00542569	0.0984624	2.15904	1.21354	0.00114546	0.0110063	131		0.117925
Red Tabby F1	1113	1	3	F1	Unknown	Raw Material		0.0398	14.4	0.0713	24.4	0.15	0.011	4.19	1.18	0.112	7.24	0.00798	1.02	2.26	0.0505	0.00652	1.48	0.147	0.0373	0.0181	0.208866	1.29	0.0827	18	7.01	0	0.000697	30.2	0.722	0.00975	8.2	0.903	0.575	0.000416	0.00381776	0.0794706	2.44522	1.40239	0.00125003	0.0119581	128		0.0976095
Space F1	1114	1	3	F1	Unknown	Raw Material		0.135	8.6	0.0712	17.4	0.73	0.00425	2.09	0.905	0.12	5.52	0.00563	1.58	1.14	0.0439	0.00295	1.32	0.224	0.0122	0.02	0.211103	2.48	0.0856	8.07	3.45	0	0.000537	25.7	0.597	0.00809	7.27	0.35	0.306	0.000252	0.0024063	0.0885906	2.18969	1.43242	0.00123258	0.0139623	92.2		0.106981
Yukon	1115	1	3	F1	Unknown	Raw Material		0.0414	6.88	0.0947	7.4	0.332	0.0086	1.29	0.967	0.124	5.92	0.00841	0.722	0.378	0.0286	0.00309	0.651	0.305	0.00736	0.0206	0.0616403	1.01	0.0251	17.3	4.38	0	0.000617	24.7	0.694	0.0106	6.03	0.739	0.457	0.000565	0.00356923	0.0725977	2.04544	1.10532	0.00122892	0.00866607	83.8		0.0872439
Hammerhead F1	1116	1	3	F1	Unknown	Raw Material		0.0755	13.4	0.186	14.5	0.304	0.0191	3.55	0.948	0.0874	6.09	0.0164	1.81	1.09	0.135	0.00579	0.671	0.472	0.0172	0.0439	0.242749	1.37	0.0906	17.9	4.04	0	0.00127	30.5	0.779	0.0107	6.47	0.436	0.203	0.000443	0.00271379	0.119909	1.57852	0.613485	0.00122728	0.00831283	108		0.133876
Acadia F1	1117	1	3	F1	Unknown	Raw Material		0.0364	4.28	0.0827	5.08	0.227	0.00492	1.95	0.573	0.0483	3.49	0.00712	0.813	0.645	0.0412	0.00141	0.448	0.147	0.0113	0.0235	0.0930258	0.82	0.0374	7.72	2.25	0	0.000593	23.2	0.665	0.00955	5.9	0.418	0.335	0.000299	0.00165972	0.0844812	2.58763	1.37165	0.001676	0.00910608	63.4		0.097815
Auroch F1	1118	1	3	F1	Unknown	Raw Material		0.0732	12.5	0.117	19.6	0.329	0.0211	4.11	1.84	0.242	10.8	0.0138	1.44	1.89	0.144	0.00606	2.09	0.603	0.021	0.0302	0.480712	3.3	0.175	28.6	9.04	0	0.00101	29.5	0.712	0.00943	7.82	1.46	0.891	0.000741	0.00541381	0.0930188	2.85766	1.61144	0.00133312	0.00952467	142		0.111041
Sunangel F1	1119	1	3	F1	Unknown	Raw Material		0.087502	14.8507	0.170572	28.6373	0.350631	0.00926059	3.50641	1.40777	0.113905	8.69558	0.0133996	2.46254	2.04821	0.0644969	0.00493867	1.98381	0.276262	0.0294571	0.0217131	0.281843	2.94855	0.114645	16.277	6.08543	0	0.00115395	32.8225	0.965759	0.0137901	9.62882	0.706735	0.55723	0.000390913	0.0027669	0.0879037	3.00032	1.99265	0.00118117	0.0102585	140		0.103655
Red Snapper F1	1120	1	3	F1	Unknown	Raw Material		0.0476261	11.9362	0.162237	19.2574	0.228057	0.002972	4.11669	1.0267	0.093706	6.60346	0.00837211	1.59385	1.965	0.044156	0.00342814	1.22395	0.169963	0.0375793	0.0138871	0.190854	1.05947	0.0762248	8.72423	3.81889	0	0.00142685	33.7218	0.82995	0.0121621	10.0808	0.550225	0.495139	0.000493496	0.00251782	0.131464	3.68738	2.1241	0.00156611	0.0146257	114		0.152094
							Aqueous Concentration (Moles per Digestion Volume)
								Spinacetin-3-O-β-D-(glucopyranosyl)-(1→6)-[β-glucopranosyl (1→2)]-β-D-glucopyranoside	Patuletin-3-O-β-D-glucopyranosyl-(1 → 6)-[β-D_x0002_apiofuranosyl-(1 → 2)]-β-D-glucopyranoside	Patuletin-3-O-β-D-glucopyranosyl-(1 → 6)-β-D-glucopyranoside	Patuletin-3-O-β-D-(2_x0002__x0002_-ρ-coumaroyl glucopyranosyl-(1 → 6)- β-D-glucopyranoside)	Patuletin-3-[apiosyl-(1-2)]-glucoside	Spinacetin-3-O-β-D-(2-feruloyl glucopyranosyl) -(1→6)-[β-glucopyranosyl (1 → 2)]-β-D-glucopyranoside	Isomer of Patuletin-3-O-β-D-(2_x0002__x0002_-ρ-coumaroyl glucopyranosyl-(1 → 6)-[β-D-apiofuranosyl-(1 → 2)]-β-D-glucopyranoside	Patuletin-3-O-β-D-(2_x0002__x0002_-feruloyl glucopyranosyl)-(1 → 6)-[β-D_x0002_apiofuranosyl-(1 → 2)]-β-D-glucopyranoside	Isomer of Patuletin-3-O-β-D-glucopyranosyl-(1 → 6)-[β-D_x0002_apiofuranosyl-(1 → 2)]-β-D-glucopyranoside	Isomer of Patuletin-3-O-β-D-(2_x0002__x0002_-feruloyl glucopyranosyl)-(1 → 6)-[β-D_x0002_apiofuranosyl-(1 → 2)]-β-D-glucopyranoside	Patuletin-3-glucoside	Spinacetin-3-O-β-D-glucopyranosyl-(1 → 6)-β-D-glucopyranoside	Spinacetin 3-[p-coumaroyl-(->2)-glucosyl-(1->6)-[apiosyl-(1->2)]-glucoside]	Spinacetin-3-O-β-D-glucopyranosyl-(1 → 6)-[β-D_x0002_apiofuranosyl-(1 → 2)]-β-D-glucopyranoside	Spinacetin-3-[apiosyl-(1-2)]-glucoside	Spinacetin-3-O-β-D-(2_x0002__x0002_-feruloyl glucopyranosyl)-(1 → 6)-[β_x0002_D-apiofuranosyl-(1 → 2)]-β-D-glucopyranoside	Patuletin-3-O-β-D-(2-feruloyl glucopyranosyl)-(1 → 6)-β-D-glucopyranoside	Patuletin-3-O-β-D-(2_x0002__x0002_-ρ-coumaroyl glucopyranosyl-(1 → 6)- [β-D-apiofuranosyl-(1 → 2)]-β-D-glucopyranoside	Spinacetin-3-O-β-D-(2-coumaroyl glucopyranosyl)-(1→6)-β-D-glucopyranoside	Spinacetin-3-glucoside	Spinacetin-3-O-β-D-(2-feruloyl glucopyranosyl)-(1 → 6)-β-D-glucopyranoside	Isomer of Spinacetin-3-O-β-D-(2-feruloyl glucopyranosyl)-(1 → 6)-β-D-glucopyranoside	Spinatoside	Jaceidin-4_x0002_ -β-D-glucuronide	Spinacetin	Patuletin	5,3',4' -Trihydroxy-3-methoxy-6:7-methylendioxyflavone-4_x0002_ - β-D-glucuronide	5,7-Dihydroxy-3,6-dimethoxy-flavone-4'- glucuronide	5,4 -Dihydroxy-3-methoxy-6:7-methylendioxyflavone-4 -β-D-glucuronide	5,4_x0002_ -Dihydroxy-3,3_x0002_ -dimethoxy-6:7-methylendioxyflavone-4_x0002_ - β-D-glucuronide	Spinatoside-4'-β-D-(2′-O-feruloyl-glucuronide)	Jaceidin-4'-β-D-(2′-O-glucuronopyranosyl-glucuronide)	Jaceosidin	Jaceidin	5,3_x0002_ ,4_x0002_ -Trihydroxy-3-methoxy-6:7-methylendioxyflavone	5,3',4'-Trihydroxy-3methoxy-6:7-methylen-dioxyflavone-4'-β-D-(2′-O-feruloyl-glucuronide)	5,4'-Dihydroxy-3,3'-dimethoxy-6:7-methylen-dioxyflavone-4' -β-D-(2′-O-feruloyl-glucuronide)	5,4'-Dihydrox-3-methoxy-6,7-methylenedioxyflavone	5,4'-Dihydroxy-3,3'-dimethoxy-6,7-methylenedioxyflavone	Total
							m/z:	831.22	787.19	655.15	801.21	1007.27	625.141	933.23_Isomer	963.24	787.19_Isomer	963.24_Isomer	493.1	669.17	947.25	801.19	639.156	977.26	831.2	933.23	507.114	815.2	845.21	815.2_Isomer	521.09	535.11	345.06	331.05	519.08	503.08	505.1	533.09	697.14	711.14	329.06	359.08	343.05	695.12	709.14	327.05	357.06
							Form:	Glycosylated	Glycosylated	Glycosylated	Glycosylated	Glycosylated	Glycosylated	Glycosylated	Glycosylated	Glycosylated	Glycosylated	Glycosylated	Glycosylated	Glycosylated	Glycosylated	Glycosylated	Glycosylated	Glycosylated	Glycosylated	Glycosylated	Glycosylated	Glycosylated	Glycosylated	Glycosylated	Glycosylated	Aglycone	Aglycone	Glycosylated	Glycosylated	Glycosylated	Glycosylated	Glycosylated	Glycosylated	Aglycone	Aglycone	Aglycone	Glycosylated	Glycosylated	Aglycone	Aglycone			Aglycones
							Class:	Spinacetin	Patuletin	Patuletin	Patuletin	Patuletin	Spinacetin	Patuletin	Patuletin	Patuletin	Patuletin	Patuletin	Spinacetin	Spinacetin	Spinacetin	Spinacetin	Spinacetin	Patuletin	Patuletin	Spinacetin	Spinacetin	Spinacetin	Spinacetin	Patuletin	Jaceidin	Spinacetin	Patuletin	MDFone	MDFone	MDFone	MDFone	Patuletin	Jaceidin	Jaceidin	Jaceidin	MDFone	MDFone	MDFone	MDFone	MDFone
							Average:	1.47192e-10	1.68161e-08	2.88521e-10	2.08178e-08	3.56308e-10	2.00583e-11	3.68352e-09	1.21046e-09	1.49827e-10	6.91e-09	2.66283e-11	2.81592e-09	1.65074e-09	7.88918e-11	6.48603e-12	1.35607e-09	4.09653e-10	1.67351e-11	5.00611e-11	2.62651e-10	2.42362e-09	1.09812e-10	2.2962e-08	8.42357e-09	5.06538e-14	5.74871e-12	3.71976e-08	1.44835e-09	1.97592e-11	9.31747e-09	4.99449e-10	3.05744e-10	1.04806e-11	1.30825e-10	2.4259e-08	2.73356e-09	9.70847e-10	6.04564e-11	5.77973e-11	1.6801e-07
							Min:	3.46983e-11	5.17879e-09	4.36424e-11	5.3117e-09	8.09639e-11	3.83666e-12	9.65891e-10	4.54134e-10	5.31786e-11	2.85982e-09	4.80462e-12	5.39995e-10	3.54675e-10	1.24944e-11	2.01411e-12	0	8.2804e-11	3.98823e-12	1.40255e-11	3.06857e-11	5.66724e-10	1.37521e-11	4.73678e-09	3.01633e-09	0	4.34178e-13	1.7978e-08	6.36361e-10	8.72553e-12	3.87506e-09	9.55675e-11	9.28014e-11	2.74875e-12	5.64986e-13	1.28033e-08	1.08063e-09	2.61334e-10	3.06523e-11	1.69257e-11	8.19268e-08
							Max:	4.71107e-10	3.59304e-08	1.20235e-09	4.76719e-08	1.49741e-09	5.42669e-11	9.22819e-09	2.46343e-09	3.71813e-10	1.38208e-08	1.14218e-10	7.09195e-09	4.12246e-09	3.52696e-10	1.36584e-11	3.254e-09	1.24032e-09	5.31281e-11	2.03513e-10	5.90257e-10	9.33923e-09	2.52298e-10	4.77964e-08	1.59088e-08	1.99686e-12	2.58442e-11	6.09858e-08	2.59242e-09	3.61802e-11	1.67765e-08	1.34226e-09	6.57295e-10	3.02264e-11	2.89425e-10	4.2675e-08	4.82599e-09	2.04012e-09	1.01387e-10	1.32324e-10	2.97654e-07
							Average percent of total:	0.000876092	0.10009	0.00171728	0.123908	0.00212076	0.000119387	0.0219245	0.00720472	0.000891774	0.0411285	0.000158493	0.0167604	0.00982528	0.000469567	3.8605e-05	0.00807136	0.00243827	9.96078e-05	0.000297965	0.00156331	0.0144255	0.000653607	0.136671	0.0501374	3.01493e-07	3.42165e-05	0.221401	0.00862065	0.000117607	0.0554579	0.00297274	0.0018198	6.23806e-05	0.000778678	0.144391	0.0162702	0.00577851	0.000359838	0.000344012
Cultivar	Sample_ID	Rep	Block	Classification	Origin	Sample_Type
500	1031	1	2	OP	China	Absolute Bioaccessibility		2.16593e-10	2.85387e-08	4.03899e-10	2.73962e-08	4.36326e-10	5.42669e-11	4.9626e-09	1.70723e-09	1.86669e-10	9.73103e-09	5.32435e-11	3.09016e-09	1.78706e-09	1.07715e-10	1.36584e-11	1.51827e-09	5.35962e-10	3.56018e-11	4.65916e-11	2.84617e-10	2.05126e-09	1.12294e-10	3.4762e-08	9.46498e-09	0	1.06163e-12	4.05092e-08	1.73371e-09	2.47073e-11	7.6407e-09	8.17074e-10	4.20455e-10	1.9545e-11	1.77906e-10	2.32595e-08	3.30539e-09	7.79435e-10	7.60901e-11	5.6094e-11	2.06318e-07		2.35902e-08
Butterflay OP	1032	1	2	OP	Unknown	Absolute Bioaccessibility		1.09006e-10	1.16711e-08	9.39069e-11	1.62557e-08	1.83849e-10	1.40154e-11	3.31079e-09	1.10889e-09	1.48012e-10	7.20967e-09	9.59315e-12	1.71225e-09	1.45455e-09	6.8456e-11	5.825e-12	1.08879e-09	2.91028e-10	9.50127e-12	2.92637e-11	2.49657e-10	1.53068e-09	1.02992e-10	1.47252e-08	5.77263e-09	0	4.49516e-13	4.11304e-08	1.78217e-09	2.50457e-11	9.74395e-09	3.45685e-10	2.64454e-10	7.61048e-12	9.44088e-11	2.19406e-08	3.44055e-09	1.14503e-09	8.46517e-11	7.91717e-11	1.4724e-07		2.22068e-08
CGN14176	1033	1	2	OP	Turkey	Absolute Bioaccessibility		1.61043e-10	1.81109e-08	4.06587e-10	2.67133e-08	3.98622e-10	2.09438e-11	4.24718e-09	1.32604e-09	1.50431e-10	7.51624e-09	2.91417e-11	3.43713e-09	2.35603e-09	7.63771e-11	6.9827e-12	1.96665e-09	4.16015e-10	1.72476e-11	3.56362e-11	2.70602e-10	2.44747e-09	1.1083e-10	1.93876e-08	7.7312e-09	0	1.02467e-12	4.09426e-08	1.51404e-09	1.92119e-11	1.06274e-08	4.0089e-10	2.85528e-10	8.12501e-12	1.30014e-10	2.48344e-08	3.45597e-09	1.23759e-09	6.52019e-11	7.67824e-11	1.80939e-07		2.51156e-08
Cornell ID #113	1034	1	2	OP	Turkey	Absolute Bioaccessibility		2.20551e-10	2.91888e-08	6.2747e-10	3.74792e-08	5.95189e-10	3.14271e-11	4.79551e-09	1.61016e-09	1.64159e-10	8.83003e-09	6.76982e-11	7.09195e-09	2.48926e-09	1.2419e-10	1.05284e-11	2.1381e-09	6.86425e-10	1.68495e-11	8.40752e-11	5.03153e-10	4.66878e-09	1.95001e-10	3.7217e-08	1.2048e-08	0	1.81467e-12	3.74215e-08	1.87102e-09	2.62008e-11	9.0024e-09	7.92311e-10	3.60151e-10	2.03715e-11	2.33512e-10	2.44598e-08	2.36378e-09	7.74081e-10	8.18394e-11	6.58536e-11	2.28358e-07		2.48632e-08
Cornell ID #174	1035	1	2	OP	China	Absolute Bioaccessibility		1.10086e-10	1.0106e-08	1.4903e-10	2.3596e-08	1.68425e-10	6.89729e-12	2.28673e-09	8.17951e-10	9.80037e-11	4.94389e-09	6.99189e-12	2.90683e-09	1.62573e-09	5.00099e-11	6.60769e-12	1.53591e-09	1.40177e-10	1.17935e-11	1.5488e-11	2.06303e-10	1.56314e-09	8.21287e-11	1.16917e-08	5.17389e-09	0	7.47587e-13	3.4523e-08	1.72485e-09	2.2035e-11	9.33113e-09	2.61216e-10	1.71367e-10	7.01224e-12	7.57388e-11	1.89815e-08	2.63747e-09	8.53969e-10	1.01387e-10	9.04146e-11	1.36082e-07		1.92568e-08
Cornell ID #4	1036	1	2	OP	Iran	Absolute Bioaccessibility		1.45437e-10	1.20678e-08	1.43838e-10	2.21311e-08	3.56185e-10	1.25478e-11	3.42631e-09	8.05365e-10	9.51927e-11	4.65628e-09	9.41783e-12	3.79483e-09	2.03396e-09	1.00517e-10	7.59234e-12	1.36789e-09	2.62559e-10	1.08078e-11	2.77713e-11	5.20909e-10	2.65794e-09	2.091e-10	2.44319e-08	7.84802e-09	0	6.60513e-13	3.03821e-08	1.3302e-09	1.73114e-11	7.30641e-09	4.12709e-10	2.76125e-10	1.16176e-11	1.51391e-10	1.62913e-08	1.8808e-09	6.05935e-10	5.82336e-11	4.5032e-11	1.45893e-07		1.65582e-08
Corvair F1	1037	1	2	F1	Unknown	Absolute Bioaccessibility		1.35941e-10	9.50364e-09	1.12956e-10	2.09178e-08	2.42307e-10	8.68799e-12	2.15604e-09	6.8122e-10	8.62211e-11	3.99818e-09	1.46393e-11	2.70171e-09	1.52937e-09	5.81737e-11	6.13435e-12	1.43939e-09	1.86531e-10	1.15604e-11	2.44243e-11	2.48455e-10	1.87781e-09	1.12141e-10	4.80406e-09	3.05782e-09	0	1.12915e-12	2.72168e-08	1.11957e-09	1.53973e-11	9.0799e-09	9.55675e-11	1.33613e-10	3.42162e-12	5.00041e-11	1.28277e-08	1.94047e-09	9.39364e-10	5.04966e-11	6.15707e-11	1.0745e-07		1.29943e-08
Dikensiz	1038	1	2	OP	Turkey	Absolute Bioaccessibility		1.02418e-10	1.55317e-08	3.38805e-10	1.75135e-08	3.64663e-10	3.22515e-11	4.59753e-09	1.16075e-09	1.24607e-10	6.46257e-09	4.14884e-11	3.25125e-09	2.09008e-09	1.39494e-10	8.94893e-12	1.24886e-09	5.44451e-10	1.24213e-11	5.04314e-11	4.60958e-10	3.14859e-09	1.76108e-10	2.79944e-08	1.00843e-08	0	2.7386e-12	2.76366e-08	1.21695e-09	1.68898e-11	6.98751e-09	6.78469e-10	4.42758e-10	3.02264e-11	2.31994e-10	1.79288e-08	1.59857e-09	5.72813e-10	5.8288e-11	5.64711e-11	1.5294e-07		1.83085e-08
Dikensiz Kuzu	1039	1	2	OP	Turkey	Absolute Bioaccessibility		6.01051e-11	1.56293e-08	2.75129e-10	1.40828e-08	2.28215e-10	1.77418e-11	3.6021e-09	1.03733e-09	1.11551e-10	5.99515e-09	1.27825e-11	1.63925e-09	1.22947e-09	7.36913e-11	4.52062e-12	9.33985e-10	3.37696e-10	1.38373e-11	2.67956e-11	1.78476e-10	1.63025e-09	8.12048e-11	1.85728e-08	6.53115e-09	0	1.13451e-12	2.8429e-08	1.08548e-09	1.53197e-11	6.9832e-09	4.13283e-10	2.30717e-10	7.91175e-12	1.01684e-10	1.85836e-08	2.30852e-09	7.28977e-10	4.99411e-11	4.06244e-11	1.31285e-07		1.87849e-08
Flamingo Improved F1	1040	1	2	F1	Unknown	Absolute Bioaccessibility		2.22893e-10	3.58762e-08	1.04714e-09	4.76719e-08	3.69903e-10	2.86892e-11	4.83235e-09	2.12111e-09	3.36256e-10	1.13997e-08	6.03096e-11	5.77579e-09	2.88421e-09	8.72343e-11	1.02799e-11	3.254e-09	6.0375e-10	2.81173e-11	4.72047e-11	3.26164e-10	3.04594e-09	1.32691e-10	2.39697e-08	1.17348e-08	0	1.22508e-11	4.26453e-08	1.50806e-09	2.03643e-11	1.19595e-08	4.97078e-10	4.18892e-10	7.21923e-12	1.82867e-10	3.03874e-08	2.80566e-09	9.99975e-10	7.00364e-11	8.0079e-11	2.47461e-07		3.07399e-08
Giant Noble	1041	1	2	OP	Unknown	Absolute Bioaccessibility		8.21287e-11	7.13786e-09	9.48906e-11	7.74282e-09	1.68563e-10	3.83666e-12	9.65891e-10	5.30452e-10	8.36937e-11	3.18764e-09	5.92173e-12	1.00058e-09	3.54675e-10	1.24944e-11	2.01411e-12	5.81927e-10	9.97342e-11	6.52738e-12	1.78191e-11	3.06857e-11	6.28167e-10	1.37521e-11	7.3878e-09	3.71256e-09	0	2.72955e-12	2.62921e-08	8.1812e-10	1.16418e-11	7.32515e-09	2.12455e-10	2.21639e-10	3.35233e-12	5.10341e-11	1.68244e-08	2.73991e-09	1.18194e-09	3.74326e-11	4.72127e-11	8.96216e-08		1.69662e-08
Giant Winter	1042	1	2	OP	Unknown	Absolute Bioaccessibility		1.40592e-10	2.16502e-08	3.20402e-10	2.13069e-08	1.89237e-10	2.22977e-11	4.47086e-09	1.95712e-09	2.21268e-10	1.08623e-08	2.38876e-11	3.35471e-09	1.56888e-09	1.18579e-10	7.03092e-12	1.55179e-09	7.28413e-10	1.35408e-11	7.00699e-11	3.43608e-10	3.34056e-09	1.39479e-10	4.30351e-08	1.20286e-08	0	1.11811e-11	3.29397e-08	1.00082e-09	1.36347e-11	6.05243e-09	1.03092e-09	4.02753e-10	1.36531e-11	1.71311e-10	1.79946e-08	2.0632e-09	4.6671e-10	3.27497e-11	2.16037e-11	1.89681e-07		1.82451e-08
Matador	1043	1	2	OP	Hungary	Absolute Bioaccessibility		1.06075e-10	1.23859e-08	3.60399e-10	1.12265e-08	3.02526e-10	1.31909e-11	1.90026e-09	8.76934e-10	1.52053e-10	5.00958e-09	2.96571e-11	2.45886e-09	5.69995e-10	7.56241e-11	4.16583e-12	6.62398e-10	5.32813e-10	7.02845e-12	5.06134e-11	1.33481e-10	1.91803e-09	5.57021e-11	1.40947e-08	4.73803e-09	0	3.65302e-12	3.32211e-08	1.54521e-09	2.07749e-11	7.45479e-09	2.34206e-10	1.28e-10	5.48704e-12	5.42801e-11	2.07727e-08	1.96892e-09	5.78962e-10	6.23445e-11	3.80495e-11	1.23753e-07		2.09365e-08
Riverside Hybrid	1044	1	2	F1	Unknown	Absolute Bioaccessibility		6.43848e-11	8.71848e-09	5.94144e-11	1.12974e-08	1.156e-10	9.03253e-12	2.15857e-09	7.33019e-10	8.06766e-11	4.30557e-09	4.81903e-12	5.43399e-10	1.07266e-09	2.10011e-11	3.51778e-12	1.00778e-09	8.2804e-11	1.35669e-11	2.76528e-11	7.67001e-11	5.66724e-10	3.4836e-11	1.4001e-08	6.55755e-09	0	1.04826e-11	3.45326e-08	1.18293e-09	1.49607e-11	1.09016e-08	3.64524e-10	3.91037e-10	1.05117e-11	1.26367e-10	2.94404e-08	4.04374e-09	2.04012e-09	7.29196e-11	9.35791e-11	1.34782e-07		2.97543e-08
Seaside F1	1045	1	2	F1	Unknown	Absolute Bioaccessibility		6.6805e-11	7.47593e-09	5.49201e-11	1.04951e-08	1.70684e-10	7.43821e-12	1.50093e-09	7.45247e-10	8.84093e-11	4.38399e-09	4.84194e-12	5.86065e-10	7.30505e-10	1.47216e-11	3.90784e-12	1.09843e-09	8.2997e-11	8.8136e-12	2.46771e-11	6.12051e-11	6.59013e-10	2.70118e-11	1.46643e-08	7.83917e-09	0	9.43334e-12	2.72811e-08	9.98498e-10	1.43248e-11	9.02082e-09	5.61415e-10	5.74631e-10	7.91942e-12	1.54033e-10	2.38512e-08	3.60574e-09	1.9046e-09	5.78601e-11	4.93383e-11	1.18886e-07		2.41298e-08
Shami	1046	1	2	OP	Syria	Absolute Bioaccessibility		1.40858e-10	2.01086e-08	1.20235e-09	1.56776e-08	3.01506e-10	2.73965e-11	3.43675e-09	1.44704e-09	1.65574e-10	8.51504e-09	1.14218e-10	5.57826e-09	1.03621e-09	1.42261e-10	6.17156e-12	1.10315e-09	1.00603e-09	1.28628e-11	8.50781e-11	2.27388e-10	3.21603e-09	8.90365e-11	1.42623e-08	4.64715e-09	0	2.08665e-11	4.75713e-08	1.5048e-09	2.18798e-11	1.01998e-08	3.80007e-10	2.15153e-10	7.0152e-12	6.3236e-11	3.85969e-08	4.48979e-09	1.28143e-09	8.50798e-11	5.39796e-11	1.8704e-07		3.88271e-08
SPI 111/80	1047	1	2	OP	Afghanistan	Absolute Bioaccessibility		2.86065e-10	2.75936e-08	5.99533e-10	3.79494e-08	3.31559e-10	2.02607e-11	5.66134e-09	1.60341e-09	1.68592e-10	8.61948e-09	3.1719e-11	6.08772e-09	3.3529e-09	1.2919e-10	6.42045e-12	2.29095e-09	5.63092e-10	2.84123e-11	5.96828e-11	5.18165e-10	5.87587e-09	2.10608e-10	3.72817e-08	1.49771e-08	0	2.58442e-11	3.61518e-08	1.52187e-09	1.89667e-11	1.01337e-08	8.1062e-10	6.57295e-10	1.94246e-11	2.63296e-10	2.50699e-08	2.52893e-09	1.162e-09	6.91653e-11	4.78645e-11	2.32727e-07		2.54955e-08
SPI 12/76	1048	1	2	OP	Afghanistan	Absolute Bioaccessibility		1.35532e-10	1.71241e-08	2.68125e-10	2.60456e-08	2.40134e-10	1.74164e-11	2.89413e-09	1.08673e-09	1.28495e-10	6.30119e-09	2.64771e-11	3.0236e-09	1.74359e-09	6.81854e-11	5.8365e-12	1.6804e-09	2.86198e-10	1.46464e-11	5.74794e-11	2.9612e-10	1.97953e-09	1.26464e-10	3.54392e-08	1.50931e-08	0	1.27355e-11	2.50811e-08	1.14706e-09	1.36427e-11	7.06727e-09	8.33329e-10	5.78554e-10	2.30465e-11	2.80199e-10	1.77163e-08	1.28099e-09	4.92334e-10	5.49868e-11	3.57134e-11	1.68699e-07		1.81229e-08
Verdil	1049	1	2	OP	Unknown	Absolute Bioaccessibility		4.23496e-10	3.25269e-08	7.33059e-10	3.27423e-08	6.56341e-10	2.27718e-11	3.9837e-09	2.42737e-09	3.71813e-10	1.29792e-08	5.62239e-11	6.87771e-09	1.56589e-09	1.40642e-10	7.78311e-12	2.62968e-09	1.09603e-09	1.91459e-11	1.10802e-10	4.3043e-10	4.90656e-09	1.7883e-10	3.05597e-08	9.71152e-09	0	4.50529e-12	5.64832e-08	2.15676e-09	3.00284e-11	1.35119e-08	6.22174e-10	3.86695e-10	9.50219e-12	1.26556e-10	3.71434e-08	4.45385e-09	1.68997e-09	9.0511e-11	7.36983e-11	2.61941e-07		3.74482e-08
Yuhparo	1050	1	2	OP	Japan	Absolute Bioaccessibility		3.37842e-10	3.59304e-08	6.98838e-10	3.85882e-08	3.39899e-10	2.68859e-11	7.58196e-09	2.46343e-09	2.67977e-10	1.38208e-08	3.5771e-11	6.44783e-09	2.90219e-09	1.21806e-10	8.68206e-12	2.20383e-09	7.19526e-10	5.09561e-11	1.09333e-10	3.20926e-10	3.01037e-09	1.36817e-10	4.77964e-08	1.53938e-08	0	2.0882e-11	5.4268e-08	2.35004e-09	3.25646e-11	1.2329e-08	1.34226e-09	5.67579e-10	2.14271e-11	2.35672e-10	4.1035e-08	4.82599e-09	1.14445e-09	8.95837e-11	7.72935e-11	2.97654e-07		4.14799e-08
Cornell ID #106	1051	1	2	OP	Turkey	Absolute Bioaccessibility		1.70569e-10	1.2896e-08	1.67963e-10	2.08369e-08	3.59635e-10	8.87277e-12	2.8825e-09	1.01289e-09	1.14728e-10	5.83463e-09	1.18896e-11	3.1906e-09	1.53753e-09	5.42895e-11	4.78834e-12	1.36042e-09	2.73524e-10	1.00265e-11	4.78469e-11	2.62839e-10	3.17381e-09	1.07093e-10	2.04295e-08	7.85015e-09	0	4.08847e-12	4.80047e-08	1.54912e-09	2.14546e-11	1.23445e-08	3.38382e-10	1.93905e-10	1.1111e-11	1.14726e-10	3.36789e-08	3.06545e-09	1.20783e-09	7.27186e-11	1.32324e-10	1.83338e-07		3.40139e-08
Kolibri F1	1052	1	2	F1	Unknown	Absolute Bioaccessibility		1.82338e-10	1.84746e-08	6.61279e-10	1.85918e-08	3.19165e-10	1.57353e-11	1.9642e-09	9.74332e-10	1.68922e-10	5.75994e-09	2.84048e-11	4.29106e-09	6.71122e-10	4.81639e-11	6.14706e-12	8.65415e-10	3.78198e-10	7.89865e-12	5.34896e-11	1.00256e-10	1.50406e-09	4.27381e-11	2.75262e-08	1.05492e-08	0	9.9818e-12	3.71469e-08	1.47528e-09	1.92818e-11	9.84614e-09	4.21211e-10	2.14093e-10	8.27209e-12	1.3923e-10	2.02336e-08	1.84633e-09	7.29431e-10	4.92906e-11	5.54483e-11	1.65379e-07		2.04959e-08
Red Tabby F1	1053	1	2	F1	Unknown	Absolute Bioaccessibility		1.47153e-10	3.11677e-08	1.8954e-10	4.39304e-08	2.08677e-10	1.75264e-11	6.10608e-09	1.73082e-09	2.2119e-10	1.03384e-08	8.70713e-12	2.2758e-09	3.35731e-09	4.27964e-11	9.52921e-12	2.47631e-09	1.80618e-10	5.31281e-11	3.28485e-11	2.0215e-10	1.41356e-09	9.21854e-11	2.83609e-08	1.30614e-08	0	4.85645e-12	5.83809e-08	2.59242e-09	3.61802e-11	1.63039e-08	8.40691e-10	4.13151e-10	1.08214e-11	1.58825e-10	2.67007e-08	4.73933e-09	1.86452e-09	8.2323e-11	9.7953e-11	2.57851e-07		2.70554e-08
Space F1	1054	1	2	F1	Unknown	Absolute Bioaccessibility		2.19242e-10	1.01414e-08	9.41212e-11	1.89539e-08	5.14664e-10	6.8767e-12	1.60065e-09	7.20819e-10	8.96612e-11	4.11558e-09	5.33773e-12	2.64969e-09	1.03854e-09	3.38446e-11	2.59146e-12	1.25956e-09	1.75269e-10	6.92385e-12	2.19429e-11	1.83177e-10	2.05867e-09	8.30629e-11	5.98927e-09	3.18022e-09	0	5.5333e-13	3.19072e-08	1.0832e-09	1.46594e-11	9.15873e-09	1.42202e-10	1.25156e-10	2.74875e-12	3.68332e-11	1.46862e-08	3.0031e-09	1.29094e-09	3.94038e-11	5.58211e-11	1.14692e-07		1.48216e-08
Yukon	1055	1	2	F1	Unknown	Absolute Bioaccessibility		1.63965e-10	1.48088e-08	3.93589e-10	1.78165e-08	5.33428e-10	1.3168e-11	3.28081e-09	1.46488e-09	1.68926e-10	8.70588e-09	1.9384e-11	3.06447e-09	1.21884e-09	5.22913e-11	6.74371e-12	1.34082e-09	4.33034e-10	1.10906e-11	5.94136e-11	1.62581e-10	2.26786e-09	6.69972e-11	3.4104e-08	1.24074e-08	0	1.68189e-12	4.81357e-08	2.29572e-09	3.02232e-11	1.21759e-08	8.63322e-10	5.28049e-10	1.25094e-11	1.91043e-10	2.82291e-08	4.08057e-09	1.43149e-09	9.11185e-11	8.13118e-11	2.00712e-07		2.86068e-08
Hammerhead F1	1056	1	2	F1	Unknown	Absolute Bioaccessibility		2.79916e-10	2.72835e-08	3.50242e-10	2.73908e-08	5.10675e-10	1.60217e-11	6.73009e-09	1.21436e-09	1.4349e-10	6.79661e-09	1.9365e-11	4.28529e-09	2.48531e-09	1.11577e-10	5.94736e-12	1.1349e-09	3.50698e-10	2.4693e-11	5.99585e-11	3.90121e-10	2.03622e-09	1.5158e-10	2.50493e-08	8.12163e-09	0	7.0425e-12	4.88972e-08	1.77324e-09	2.30116e-11	1.11683e-08	3.58447e-10	2.03305e-10	7.37397e-12	1.19273e-10	3.31754e-08	2.63278e-09	7.53069e-10	7.79239e-11	7.90834e-11	2.14218e-07		3.34661e-08
Acadia F1	1057	1	2	F1	Unknown	Absolute Bioaccessibility		8.68635e-11	7.4681e-09	6.97793e-11	7.57075e-09	2.84817e-10	5.18728e-12	2.62161e-09	5.86277e-10	7.48488e-11	3.54495e-09	6.19085e-12	1.17877e-09	7.46361e-10	3.03395e-11	3.40137e-12	4.77831e-10	1.28231e-10	1.1381e-11	2.62526e-11	9.29408e-11	1.0514e-09	4.24393e-11	1.17619e-08	3.73009e-09	0	4.07895e-12	3.3033e-08	1.21632e-09	1.8354e-11	8.03278e-09	2.29168e-10	1.65074e-10	4.94023e-12	5.38481e-11	2.07432e-08	3.00795e-09	1.0619e-09	5.71653e-11	5.50185e-11	1.09284e-07		2.09183e-08
Auroch F1	1058	1	2	F1	Unknown	Absolute Bioaccessibility		1.61958e-10	2.71931e-08	3.44209e-10	3.32397e-08	3.22997e-10	2.0733e-11	6.41625e-09	2.16096e-09	2.4775e-10	1.29214e-08	1.61007e-11	2.50095e-09	3.01775e-09	1.02411e-10	9.61809e-12	2.43041e-09	6.16618e-10	2.62658e-11	5.33439e-11	4.00153e-10	2.87757e-09	1.60575e-10	3.9466e-08	1.45707e-08	1.99686e-12	1.32762e-11	4.46315e-08	1.6357e-09	2.28656e-11	1.09087e-08	1.03729e-09	6.48052e-10	1.16551e-11	1.81195e-10	2.32462e-08	3.81832e-09	1.2284e-09	5.72917e-11	5.75491e-11	2.36777e-07		2.35692e-08
Sunangel F1	1059	1	2	F1	Unknown	Absolute Bioaccessibility		1.22813e-10	1.61672e-08	1.06293e-10	2.79806e-08	2.18097e-10	9.10033e-12	2.74518e-09	1.09909e-09	1.30855e-10	6.61188e-09	6.30512e-12	1.91516e-09	1.70453e-09	2.5786e-11	5.90064e-12	1.79111e-09	1.72407e-10	1.868e-11	3.29928e-11	1.48297e-10	2.00596e-09	6.65881e-11	1.34607e-08	6.36094e-09	0	2.05637e-12	4.27507e-08	1.84039e-09	2.63364e-11	1.21777e-08	2.9199e-10	3.17198e-10	4.45828e-12	5.83226e-11	1.86013e-08	4.07112e-09	1.93796e-09	5.55265e-11	7.7783e-11	1.65119e-07		1.87994e-08
Red Snapper F1	1060	1	2	F1	Unknown	Absolute Bioaccessibility		1.26663e-10	1.68848e-08	1.73018e-10	2.60008e-08	2.51589e-10	9.91102e-12	3.92117e-09	8.77997e-10	1.16437e-10	5.40498e-09	6.76413e-12	2.3628e-09	2.12039e-09	4.52744e-11	6.26732e-12	1.4149e-09	1.65605e-10	2.80442e-11	1.60086e-11	2.0305e-10	1.10258e-09	8.56015e-11	9.33027e-09	5.65029e-09	0	2.0527e-12	4.06946e-08	1.65686e-09	2.13056e-11	1.32096e-08	2.44097e-10	2.72866e-10	7.4522e-12	8.42798e-11	2.81356e-08	3.70786e-09	1.79438e-09	8.00701e-11	1.28192e-10	1.66344e-07		2.84377e-08
500	1091	1	3	OP	China	Absolute Bioaccessibility		1.36485e-10	2.14509e-08	4.37043e-10	1.783e-08	2.83359e-10	4.01452e-11	4.04935e-09	1.81618e-09	2.03905e-10	1.03215e-08	5.12189e-11	2.39168e-09	1.23751e-09	1.07146e-10	7.82516e-12	1.50062e-09	6.07567e-10	1.85176e-11	4.65563e-11	2.22786e-10	1.98106e-09	8.75173e-11	2.29905e-08	6.92841e-09	0	7.33964e-12	4.26673e-08	1.52243e-09	2.17009e-11	8.981e-09	4.89178e-10	2.39907e-10	8.85535e-12	1.36175e-10	3.23839e-08	2.92066e-09	7.57791e-10	6.76064e-11	6.38972e-11	1.85015e-07		3.26678e-08
Butterflay OP	1092	1	3	OP	Unknown	Absolute Bioaccessibility		1.42943e-10	1.50275e-08	2.08868e-10	1.86756e-08	4.07574e-10	2.54234e-11	3.46456e-09	1.06382e-09	1.18412e-10	6.13843e-09	3.04998e-11	2.78226e-09	1.28928e-09	5.27749e-11	5.81467e-12	1.0873e-09	2.67225e-10	1.2942e-11	4.97634e-11	2.03954e-10	2.00582e-09	8.68814e-11	2.73817e-08	9.2046e-09	0	6.88463e-12	3.73035e-08	1.11953e-09	1.4994e-11	9.29184e-09	4.74384e-10	2.87754e-10	2.29799e-11	1.64981e-10	2.51975e-08	2.69331e-09	8.84154e-10	4.44188e-11	4.93037e-11	1.67289e-07		2.54861e-08
CGN14176	1093	1	3	OP	Turkey	Absolute Bioaccessibility		2.35639e-10	2.63011e-08	1.64891e-10	3.04903e-08	7.21106e-10	2.16625e-11	6.34441e-09	1.57804e-09	1.91474e-10	9.59892e-09	1.32185e-11	2.58017e-09	2.68704e-09	6.12373e-11	7.44606e-12	0	4.00417e-10	3.2842e-11	5.94757e-11	2.71201e-10	3.68935e-09	1.16152e-10	3.44749e-08	1.33782e-08	0	3.77903e-12	4.59592e-08	1.74846e-09	2.4374e-11	1.06721e-08	7.4351e-10	4.55919e-10	1.17845e-11	1.98732e-10	3.22244e-08	3.32207e-09	1.06772e-09	7.13119e-11	6.66928e-11	2.29989e-07		3.25767e-08
Cornell ID #113	1094	1	3	OP	Turkey	Absolute Bioaccessibility		8.13857e-11	1.5894e-08	2.75334e-10	1.60216e-08	3.96204e-10	3.5728e-11	3.54753e-09	1.35027e-09	1.57007e-10	7.43677e-09	2.9742e-11	2.44774e-09	1.24452e-09	9.31696e-11	8.78871e-12	1.25541e-09	6.01337e-10	1.12139e-11	4.14609e-11	2.45897e-10	2.88638e-09	1.04136e-10	3.90926e-08	1.14236e-08	0	6.48533e-12	2.93801e-08	1.40583e-09	1.89974e-11	6.23404e-09	1.0306e-09	4.05325e-10	2.38076e-11	2.51097e-10	2.22329e-08	1.9265e-09	4.87128e-10	6.46837e-11	3.24481e-11	1.68182e-07		2.26114e-08
Cornell ID #174	1095	1	3	OP	China	Absolute Bioaccessibility		1.75801e-10	1.78268e-08	1.87857e-10	2.47892e-08	3.42034e-10	2.85264e-11	2.51694e-09	1.21231e-09	2.11328e-10	6.85055e-09	2.75614e-11	2.87787e-09	1.26775e-09	6.8133e-11	9.05571e-12	1.58107e-09	3.58551e-10	9.26973e-12	5.02393e-11	2.87559e-10	2.5357e-09	1.11652e-10	1.80111e-08	6.73444e-09	0	5.20178e-12	4.16644e-08	1.75891e-09	2.51392e-11	9.96341e-09	2.55136e-10	1.50366e-10	7.48444e-12	1.08141e-10	3.26634e-08	2.16573e-09	5.73254e-10	7.55518e-11	6.25881e-11	1.7755e-07		3.29224e-08
Cornell ID #4	1096	1	3	OP	Iran	Absolute Bioaccessibility		8.5874e-11	1.04177e-08	1.13145e-10	1.31005e-08	2.39783e-10	1.66e-11	3.37693e-09	8.97767e-10	9.03744e-11	4.70214e-09	1.22324e-11	1.32782e-09	1.64009e-09	7.46161e-11	5.40844e-12	1.08026e-09	2.62466e-10	1.15439e-11	2.38914e-11	3.0506e-10	1.69726e-09	1.2674e-10	2.41408e-08	6.91088e-09	0	2.57175e-12	2.50946e-08	9.91652e-10	1.4106e-11	4.91685e-09	3.74259e-10	1.64269e-10	9.40363e-12	1.34945e-10	1.61781e-08	1.34555e-09	3.02794e-10	4.46148e-11	2.53122e-11	1.20259e-07		1.6395e-08
Corvair F1	1097	1	3	F1	Unknown	Absolute Bioaccessibility		1.05623e-10	1.07706e-08	2.31613e-10	1.55709e-08	2.90862e-10	1.21729e-11	2.52059e-09	7.42259e-10	8.50682e-11	4.13966e-09	2.57541e-11	2.45049e-09	1.42396e-09	6.95937e-11	4.72266e-12	1.28962e-09	3.24587e-10	1.10956e-11	3.75935e-11	2.49514e-10	2.23495e-09	1.1006e-10	4.73678e-09	3.01633e-09	0	1.60083e-12	2.8057e-08	1.15185e-09	1.59218e-11	8.74499e-09	1.05261e-10	1.31875e-10	3.11453e-12	4.86651e-11	1.7531e-08	2.07709e-09	9.83052e-10	4.78902e-11	5.80146e-11	1.09412e-07		1.76903e-08
Dikensiz	1098	1	3	OP	Turkey	Absolute Bioaccessibility		3.04951e-10	2.2283e-08	1.72238e-10	3.15981e-08	1.11205e-09	1.90048e-11	9.22819e-09	1.70575e-09	1.89568e-10	9.55354e-09	2.70671e-11	3.61477e-09	4.12246e-09	1.0155e-10	7.85488e-12	1.92114e-09	6.40613e-10	4.38924e-11	9.45361e-11	5.02616e-10	5.33319e-09	2.15186e-10	3.24408e-08	1.47056e-08	0	1.35248e-11	4.82642e-08	2.03585e-09	2.82803e-11	1.32051e-08	7.89839e-10	5.40231e-10	1.17037e-11	2.27188e-10	2.97733e-08	3.47353e-09	1.20211e-09	6.68447e-11	7.63655e-11	2.39646e-07		3.01689e-08
Dikensiz Kuzu	1099	1	3	OP	Turkey	Absolute Bioaccessibility		5.00243e-11	9.46086e-09	7.47617e-11	9.38148e-09	2.83672e-10	1.30313e-11	3.44666e-09	9.58695e-10	1.17984e-10	5.42598e-09	5.58522e-12	6.61952e-10	1.11595e-09	6.62203e-11	4.55649e-12	8.63257e-10	2.9981e-10	1.12618e-11	2.23338e-11	1.71546e-10	1.57405e-09	8.03412e-11	1.97388e-08	6.34181e-09	0	1.12588e-12	3.32126e-08	8.89584e-10	1.23086e-11	6.80113e-09	3.86774e-10	2.33926e-10	6.81549e-12	9.93524e-11	2.17669e-08	2.48142e-09	6.604e-10	3.57125e-11	2.78878e-11	1.26787e-07		2.19378e-08
Flamingo Improved F1	1100	1	3	F1	Unknown	Absolute Bioaccessibility		9.16257e-11	1.56468e-08	3.40054e-10	2.15131e-08	2.38632e-10	2.30484e-11	2.88749e-09	1.221e-09	1.33204e-10	6.44778e-09	3.55016e-11	2.6466e-09	1.51829e-09	6.66899e-11	8.48029e-12	1.77272e-09	3.63501e-10	1.14128e-11	3.99287e-11	2.5341e-10	1.91903e-09	1.05522e-10	3.45406e-08	1.20125e-08	0	4.98367e-12	1.7978e-08	6.36361e-10	8.72553e-12	3.87506e-09	9.91158e-10	4.56924e-10	1.7331e-11	2.89425e-10	1.28033e-08	1.12084e-09	2.61334e-10	3.06523e-11	1.69257e-11	1.42328e-07		1.31626e-08
Giant Noble	1101	1	3	OP	Unknown	Absolute Bioaccessibility		4.18306e-11	5.48484e-09	6.04047e-11	6.66138e-09	1.61541e-10	9.52985e-12	1.00032e-09	4.54134e-10	7.77395e-11	2.85982e-09	6.5087e-12	5.99922e-10	3.87467e-10	1.44371e-11	2.50746e-12	5.68582e-10	8.37364e-11	3.98823e-12	1.40939e-11	4.79842e-11	7.20897e-10	1.93799e-11	7.96966e-09	4.05251e-09	0	2.04366e-12	2.33552e-08	7.3939e-10	9.60685e-12	6.88121e-09	1.57606e-10	1.73594e-10	4.31934e-12	6.935e-11	1.6892e-08	1.54941e-09	7.03495e-10	3.57379e-11	5.06363e-11	8.19268e-08		1.70541e-08
Giant Winter	1102	1	3	OP	Unknown	Absolute Bioaccessibility		1.17404e-10	1.63818e-08	6.31148e-10	1.67888e-08	1.78029e-10	3.15423e-11	4.56598e-09	1.51901e-09	1.62787e-10	8.16656e-09	6.89557e-11	4.61892e-09	1.3803e-09	3.52696e-10	7.18855e-12	1.29259e-09	1.24032e-09	1.43592e-11	9.6281e-11	5.90257e-10	3.35542e-09	2.52298e-10	2.74334e-08	6.33995e-09	0	1.33731e-12	3.54117e-08	1.26263e-09	1.86024e-11	6.24259e-09	4.93185e-10	1.04016e-10	9.50309e-12	8.97016e-11	1.91741e-08	1.95124e-09	3.98866e-10	4.39103e-11	2.82483e-11	1.60816e-07		1.93468e-08
Matador	1103	1	3	OP	Hungary	Absolute Bioaccessibility		3.47204e-10	2.07013e-08	2.73385e-10	2.67629e-08	1.07582e-09	1.81811e-11	8.10627e-09	1.75036e-09	1.97166e-10	9.89952e-09	5.47663e-11	3.82531e-09	3.3799e-09	1.30213e-10	7.78218e-12	1.85028e-09	7.73284e-10	4.56419e-11	1.88437e-10	5.34779e-10	5.30897e-09	2.41573e-10	2.30711e-08	8.5835e-09	1.04237e-12	8.81108e-12	4.86564e-08	1.35452e-09	1.81072e-11	1.19316e-08	4.74798e-10	2.85027e-10	6.90463e-12	9.43633e-11	2.63098e-08	3.60098e-09	1.02008e-09	3.54459e-11	4.71665e-11	2.10973e-07		2.65035e-08
Riverside Hybrid	1104	1	3	F1	Unknown	Absolute Bioaccessibility		5.80795e-11	1.02638e-08	6.32303e-11	1.42433e-08	2.01727e-10	1.60812e-11	3.0491e-09	8.49178e-10	1.00435e-10	4.86755e-09	1.01633e-11	7.58231e-10	1.47679e-09	2.38471e-11	7.45685e-12	1.16907e-09	9.81862e-11	1.10478e-11	3.0765e-11	1.27148e-10	7.91674e-10	5.46856e-11	1.98629e-08	9.56199e-09	0	6.4861e-12	3.40379e-08	1.37512e-09	1.97526e-11	1.05513e-08	3.76415e-10	3.51036e-10	7.28402e-12	1.64687e-10	2.26331e-08	2.2017e-09	9.86849e-10	4.87344e-11	6.47649e-11	1.40522e-07		2.2925e-08
Seaside F1	1105	1	3	F1	Unknown	Absolute Bioaccessibility		5.11355e-11	6.80199e-09	4.36424e-11	8.82457e-09	2.50279e-10	9.75101e-12	1.72762e-09	6.51247e-10	7.53195e-11	3.73516e-09	4.80462e-12	5.39995e-10	7.61192e-10	1.65226e-11	3.23018e-12	0	9.33345e-11	6.96613e-12	1.52651e-11	6.94571e-11	7.30093e-10	3.26681e-11	1.82687e-08	7.57651e-09	0	1.10737e-12	2.49837e-08	8.50296e-10	1.16501e-11	6.84467e-09	5.19333e-10	3.49498e-10	5.82551e-12	5.64986e-13	1.80214e-08	2.20229e-09	8.10256e-10	4.04808e-11	4.81155e-11	1.04979e-07		1.81175e-08
Shami	1106	1	3	OP	Syria	Absolute Bioaccessibility		1.36484e-10	2.38422e-08	5.00086e-10	2.25101e-08	3.71474e-10	3.69374e-11	4.80178e-09	1.82739e-09	2.04481e-10	9.71914e-09	3.91233e-11	3.72682e-09	1.54206e-09	9.05983e-11	7.78177e-12	1.70514e-09	6.52466e-10	1.8607e-11	5.73869e-11	2.6424e-10	3.14569e-09	1.21293e-10	1.59187e-08	5.78168e-09	0	7.80945e-12	5.62014e-08	2.24631e-09	3.061e-11	1.24659e-08	2.80447e-10	1.0889e-10	6.27367e-12	7.30436e-11	4.2675e-08	3.43757e-09	9.19049e-10	7.65626e-11	7.01676e-11	2.15621e-07		4.29089e-08
SPI 111/80	1107	1	3	OP	Afghanistan	Absolute Bioaccessibility		1.26003e-10	1.75554e-08	4.4389e-10	2.23563e-08	8.57698e-11	2.75438e-11	5.31183e-09	1.21977e-09	1.27246e-10	6.36053e-09	4.64271e-11	3.89098e-09	2.92326e-09	1.13322e-10	7.06314e-12	1.93167e-09	3.54013e-10	1.64537e-11	5.9622e-11	4.76559e-10	4.25193e-09	1.97649e-10	4.18641e-08	1.59088e-08	0	7.76495e-12	2.8997e-08	1.64576e-09	2.23234e-11	7.34393e-09	8.47013e-10	4.25614e-10	2.29552e-11	6.83015e-13	1.80799e-08	1.46083e-09	6.15308e-10	6.25877e-11	4.15804e-11	1.85229e-07		1.82154e-08
SPI 12/76	1108	1	3	OP	Afghanistan	Absolute Bioaccessibility		1.1469e-10	1.77485e-08	1.71485e-10	2.03423e-08	3.32894e-10	3.1103e-11	3.46037e-09	1.10876e-09	1.2779e-10	6.26596e-09	1.80092e-11	2.25858e-09	1.61361e-09	8.05874e-11	7.26237e-12	1.39306e-09	3.39383e-10	1.24314e-11	4.72005e-11	3.15517e-10	2.27169e-09	1.34099e-10	3.54996e-08	1.18688e-08	0	7.04865e-12	3.01581e-08	1.39108e-09	1.82359e-11	6.7109e-09	6.57254e-10	2.87908e-10	1.6297e-11	2.12411e-10	1.85295e-08	1.08063e-09	3.24873e-10	4.53325e-11	2.74161e-11	1.65031e-07		1.8838e-08
Verdil	1109	1	3	OP	Unknown	Absolute Bioaccessibility		1.49854e-10	1.98186e-08	5.28179e-10	1.46184e-08	4.46412e-10	2.99497e-11	3.28764e-09	1.77248e-09	2.95666e-10	9.92557e-09	5.22675e-11	3.16136e-09	9.08621e-10	1.37425e-10	5.75893e-12	1.30277e-09	1.14387e-09	1.19432e-11	7.28443e-11	2.41892e-10	3.25229e-09	1.08793e-10	3.40722e-08	9.02581e-09	0	3.02087e-12	4.70311e-08	2.0616e-09	2.75582e-11	8.77933e-09	7.79277e-10	2.97936e-10	1.22642e-11	1.25018e-10	3.01432e-08	3.2284e-09	9.01132e-10	6.51878e-11	3.94904e-11	1.97865e-07		3.03881e-08
Yuhparo	1110	1	3	OP	Japan	Absolute Bioaccessibility		1.13054e-10	2.30908e-08	2.90446e-10	2.28306e-08	2.00632e-10	4.13716e-11	4.73423e-09	1.54544e-09	1.6773e-10	8.16786e-09	4.56708e-11	2.9704e-09	1.79001e-09	1.31744e-10	7.33591e-12	1.49095e-09	5.15432e-10	1.80041e-11	6.74576e-11	3.64795e-10	2.33172e-09	1.53063e-10	2.45449e-08	7.01442e-09	0	6.99463e-12	4.12247e-08	1.43187e-09	1.82358e-11	8.53157e-09	3.51984e-10	1.52073e-10	7.35317e-12	1.19507e-10	2.95378e-08	2.48865e-09	5.67937e-10	5.50417e-11	3.64412e-11	1.87158e-07		2.97632e-08
Cornell ID #106	1111	1	3	OP	Turkey	Absolute Bioaccessibility		4.71107e-10	2.20097e-08	2.60458e-10	3.79054e-08	1.49741e-09	2.09722e-11	5.37868e-09	1.93491e-09	2.2107e-10	1.08943e-08	7.42395e-11	5.56691e-09	3.1844e-09	7.73443e-11	8.6388e-12	3.18787e-09	7.11756e-10	2.97403e-11	2.03513e-10	4.64492e-10	9.33923e-09	2.06567e-10	3.28771e-08	1.45042e-08	0	1.92657e-11	6.09858e-08	2.20012e-09	2.85424e-11	1.67765e-08	7.42207e-10	5.56008e-10	1.08055e-11	1.91501e-10	4.26554e-08	4.72244e-09	1.95844e-09	7.11279e-11	7.92288e-11	2.82027e-07		4.30273e-08
Kolibri F1	1112	1	3	F1	Unknown	Absolute Bioaccessibility		8.51539e-11	1.23316e-08	1.60993e-10	1.22041e-08	2.65979e-10	2.71877e-11	2.12055e-09	7.96682e-10	1.43168e-10	4.76426e-09	2.27945e-11	1.68549e-09	6.74092e-10	6.7367e-11	6.54773e-12	0	3.01256e-10	6.53262e-12	5.41909e-11	1.47894e-10	1.38639e-09	5.80802e-11	2.45247e-08	8.11994e-09	0	5.52016e-12	3.0468e-08	1.11011e-09	1.53246e-11	7.22569e-09	3.5605e-10	2.28779e-10	1.06745e-11	1.51931e-10	2.10231e-08	1.65638e-09	6.20886e-10	4.61922e-11	3.38224e-11	1.32907e-07		2.12712e-08
Red Tabby F1	1113	1	3	F1	Unknown	Absolute Bioaccessibility		3.46983e-11	1.08526e-08	7.14969e-11	1.48531e-08	8.09639e-11	1.61734e-11	2.52359e-09	6.42536e-10	7.47221e-11	3.78913e-09	8.58353e-12	8.3009e-10	1.29045e-09	2.97202e-11	5.09899e-12	9.71598e-10	8.8927e-11	1.43667e-11	1.40255e-11	1.3246e-10	6.83182e-10	5.52254e-11	1.34598e-08	5.91408e-09	0	1.2951e-12	2.48901e-08	8.18045e-10	1.17027e-11	6.69828e-09	2.60568e-10	1.94072e-10	6.36044e-12	9.72792e-11	1.62599e-08	1.6348e-09	5.57937e-10	3.28493e-11	2.80485e-11	1.07928e-07		1.64257e-08
Space F1	1114	1	3	F1	Unknown	Absolute Bioaccessibility		1.98002e-10	8.48204e-09	6.57657e-11	1.75365e-08	6.80797e-10	9.64456e-12	1.73588e-09	7.33871e-10	1.34545e-10	4.39528e-09	5.36327e-12	1.92713e-09	1.06557e-09	3.92527e-11	4.9437e-12	1.30303e-09	1.78439e-10	6.02572e-12	2.11315e-11	2.2268e-10	2.43238e-09	9.34389e-11	9.70158e-09	4.70982e-09	0	4.34178e-13	3.45732e-08	1.13978e-09	1.58017e-11	9.40824e-09	1.68837e-10	1.34299e-10	6.04404e-12	8.92212e-11	2.05187e-08	2.28691e-09	9.83182e-10	5.5784e-11	6.46531e-11	1.25128e-07		2.07349e-08
Yukon	1115	1	3	F1	Unknown	Absolute Bioaccessibility		6.4294e-11	8.75432e-09	1.20969e-10	8.27091e-09	3.61914e-10	1.91214e-11	1.3657e-09	8.48776e-10	1.43839e-10	5.32297e-09	1.89812e-11	9.55024e-10	4.01878e-10	3.3133e-11	4.45495e-12	0	3.53451e-10	4.4373e-12	3.02228e-11	7.12805e-11	1.38686e-09	2.77313e-11	2.16781e-08	6.68945e-09	0	7.5314e-13	3.45106e-08	1.41295e-09	2.05123e-11	8.44172e-09	4.14101e-10	2.79396e-10	1.04887e-11	1.12667e-10	2.32863e-08	2.33324e-09	8.38139e-10	6.43997e-11	4.14371e-11	1.28695e-07		2.35161e-08
Hammerhead F1	1116	1	3	F1	Unknown	Absolute Bioaccessibility		9.20093e-11	1.39119e-08	2.37081e-10	1.25489e-08	2.3743e-10	2.97016e-11	2.96544e-09	7.13329e-10	8.87826e-11	4.33064e-09	2.54501e-11	1.90262e-09	8.89296e-10	1.11848e-10	5.07323e-12	5.2544e-10	3.83475e-10	8.69924e-12	4.79017e-11	2.1177e-10	1.27711e-09	8.27999e-11	1.80635e-08	4.88924e-09	0	3.56644e-12	3.36549e-08	1.27133e-09	1.70756e-11	7.09286e-09	1.97041e-10	9.28014e-11	6.76928e-12	7.4087e-11	2.27318e-08	1.50633e-09	3.77226e-10	4.94215e-11	3.80326e-11	1.30693e-07		2.29036e-08
Acadia F1	1117	1	3	F1	Unknown	Absolute Bioaccessibility		4.90754e-11	5.17879e-09	1.00369e-10	5.3117e-09	2.15494e-10	9.79282e-12	2.01232e-09	5.11504e-10	5.31786e-11	2.97979e-09	1.06757e-11	9.15744e-10	6.30486e-10	4.00551e-11	2.17982e-12	4.33057e-10	1.56e-10	8.58481e-12	2.79276e-11	9.5748e-11	7.69372e-10	4.25751e-11	9.23212e-09	3.19495e-09	0	5.57272e-13	2.95472e-08	1.08275e-09	1.5272e-11	7.06498e-09	2.19183e-10	1.81652e-10	5.57945e-12	5.02108e-11	1.99429e-08	2.74772e-09	1.04953e-09	5.44455e-11	4.00096e-11	9.39835e-08		2.00938e-08
Auroch F1	1118	1	3	F1	Unknown	Absolute Bioaccessibility		6.97182e-11	1.07067e-08	1.18573e-10	1.32758e-08	2.09946e-10	2.6749e-11	2.87556e-09	1.09582e-09	1.33713e-10	6.68205e-09	1.74822e-11	1.27435e-09	1.29566e-09	1.01979e-10	5.61741e-12	1.28509e-09	4.50859e-10	9.70855e-12	2.70517e-11	3.4854e-10	2.14404e-09	1.35513e-10	2.23973e-08	8.40994e-09	0	3.4007e-12	2.69135e-08	8.94701e-10	1.27549e-11	6.89389e-09	5.53131e-10	3.38825e-10	8.52645e-12	1.63895e-10	1.88144e-08	2.03467e-09	7.43231e-10	3.89521e-11	3.37714e-11	1.30546e-07		1.9063e-08
Sunangel F1	1119	1	3	F1	Unknown	Absolute Bioaccessibility		1.00307e-10	1.55012e-08	1.98496e-10	2.30195e-08	2.96266e-10	1.80348e-11	3.12547e-09	1.08142e-09	1.31934e-10	6.51443e-09	2.10334e-11	2.62554e-09	1.68919e-09	5.15595e-11	7.60677e-12	1.65033e-09	2.66515e-10	1.81949e-11	3.26916e-11	2.69233e-10	2.69176e-09	1.14207e-10	1.72194e-08	7.31865e-09	0	2.3251e-12	3.55392e-08	1.52454e-09	2.02609e-11	1.02316e-08	3.22375e-10	2.55719e-10	8.16696e-12	1.25369e-10	2.58423e-08	2.66568e-09	1.2012e-09	7.00545e-11	7.59028e-11	1.61848e-07		2.61241e-08
Red Snapper F1	1120	1	3	F1	Unknown	Absolute Bioaccessibility		7.1731e-11	1.511e-08	2.246e-10	2.00899e-08	2.28929e-10	1.76556e-11	4.44026e-09	9.35929e-10	1.23507e-10	5.58212e-09	2.07257e-11	2.06576e-09	1.93867e-09	5.15889e-11	8.13669e-12	1.09832e-09	1.91989e-10	2.30111e-11	2.48898e-11	2.15231e-10	1.07551e-09	8.70251e-11	1.09573e-08	5.66616e-09	0	6.89009e-12	4.28929e-08	1.59749e-09	2.04981e-11	1.22612e-08	2.83055e-10	2.72753e-10	7.41529e-12	9.22611e-11	3.43463e-08	3.98596e-09	1.61388e-09	7.42169e-11	8.85604e-11	1.67792e-07		3.46156e-08
[truncated: 9 more columns]

## Sheet: Table_S3
Raw Material								Relative Bioaccessibility								Absolute Bioaccessibility
	column_label	Df	Sum Sq	Mean Sq	F value	Pr(>F)			column_label	Df	Sum Sq	Mean Sq	F value	Pr(>F)			column_label	Df	Sum Sq	Mean Sq	F value	Pr(>F)
Classification	X831.22	1	0.0103155	0.0103155	0.990073	0.327955		Classification	X831.22	1	0.0103155	0.0103155	0.990073	0.327955		Classification	X831.22	1	0.000407099	0.000407099	5.31125	0.028543
Block	X831.22	1	0.24022	0.24022	23.0562	4.40106e-05		Block	X831.22	1	0.24022	0.24022	23.0562	4.40106e-05		Block	X831.22	1	0.000175829	0.000175829	2.29397	0.140701
Cultivar	X831.22	28	0.267338	0.0095478	0.916395	0.590442		Cultivar	X831.22	28	0.267338	0.0095478	0.916395	0.590442		Cultivar	X831.22	28	0.00211377	7.54919e-05	0.984912	0.515163
Residuals	X831.22	29	0.302147	0.0104189	NA	NA		Residuals	X831.22	29	0.302147	0.0104189	NA	NA		Residuals	X831.22	29	0.0022228	7.66484e-05	NA	NA
Classification	X787.19	1	73.2961	73.2961	0.740858	0.396447		Classification	X787.19	1	73.2961	73.2961	0.740858	0.396447		Classification	X787.19	1	2.33289	2.33289	7.50011	0.0104369
Block	X787.19	1	3429.87	3429.87	34.6682	2.16684e-06		Block	X787.19	1	3429.87	3429.87	34.6682	2.16684e-06		Block	X787.19	1	1.79381	1.79381	5.767	0.0229631
Cultivar	X787.19	28	3758.5	134.232	1.35678	0.209381		Cultivar	X787.19	28	3758.5	134.232	1.35678	0.209381		Cultivar	X787.19	28	17.9038	0.63942	2.0557	0.0292043
Residuals	X787.19	29	2869.09	98.9341	NA	NA		Residuals	X787.19	29	2869.09	98.9341	NA	NA		Residuals	X787.19	29	9.02039	0.311048	NA	NA
Classification	X655.15	1	0.23249	0.23249	9.10847	0.00525707		Classification	X655.15	1	0.23249	0.23249	9.10847	0.00525707		Classification	X655.15	1	0.00147494	0.00147494	8.8428	0.00587177
Block	X655.15	1	0.826283	0.826283	32.372	3.74369e-06		Block	X655.15	1	0.826283	0.826283	32.372	3.74369e-06		Block	X655.15	1	0.00146412	0.00146412	8.7779	0.00603347
Cultivar	X655.15	28	1.5218	0.0543501	2.12932	0.0236786		Cultivar	X655.15	28	1.5218	0.0543501	2.12932	0.0236786		Cultivar	X655.15	28	0.0131146	0.00046838	2.8081	0.00363075
Residuals	X655.15	29	0.740213	0.0255246	NA	NA		Residuals	X655.15	29	0.740213	0.0255246	NA	NA		Residuals	X655.15	29	0.00483709	0.000166796	NA	NA
Classification	X801.21	1	3.14003	3.14003	0.0104905	0.919126		Classification	X801.21	1	3.14003	3.14003	0.0104905	0.919126		Classification	X801.21	1	1.13731	1.13731	1.90829	0.177705
Block	X801.21	1	7530.55	7530.55	25.1586	2.4274e-05		Block	X801.21	1	7530.55	7530.55	25.1586	2.4274e-05		Block	X801.21	1	4.41555	4.41555	7.40884	0.0108645
Cultivar	X801.21	28	11728.6	418.879	1.39942	0.186715		Cultivar	X801.21	28	11728.6	418.879	1.39942	0.186715		Cultivar	X801.21	28	26.4144	0.943372	1.58288	0.112463
Residuals	X801.21	29	8680.37	299.323	NA	NA		Residuals	X801.21	29	8680.37	299.323	NA	NA		Residuals	X801.21	29	17.2835	0.595984	NA	NA
Classification	X1007.27	1	0.0703056	0.0703056	1.21933	0.27857		Classification	X1007.27	1	0.0703056	0.0703056	1.21933	0.27857		Classification	X1007.27	1	0.00267988	0.00267988	3.65381	0.065869
Block	X1007.27	1	0.355557	0.355557	6.16655	0.0190472		Block	X1007.27	1	0.355557	0.355557	6.16655	0.0190472		Block	X1007.27	1	0.000975842	0.000975842	1.33049	0.258137
Cultivar	X1007.27	28	3.24066	0.115738	2.00728	0.0335354		Cultivar	X1007.27	28	3.24066	0.115738	2.00728	0.0335354		Cultivar	X1007.27	28	0.0276267	0.000986667	1.34525	0.215914
Residuals	X1007.27	29	1.67211	0.057659	NA	NA		Residuals	X1007.27	29	1.67211	0.057659	NA	NA		Residuals	X1007.27	29	0.02127	0.000733448	NA	NA
Classification	X625.141	1	0.000301335	0.000301335	10.0283	0.003612		Classification	X625.141	1	0.000301335	0.000301335	10.0283	0.003612		Classification	X625.141	1	5.35824e-06	5.35824e-06	32.3946	3.72323e-06
Block	X625.141	1	0.000304864	0.000304864	10.1458	0.00344579		Block	X625.141	1	0.000304864	0.000304864	10.1458	0.00344579		Block	X625.141	1	2.42615e-06	2.42615e-06	14.6679	0.000633701
Cultivar	X625.141	28	0.00194034	6.92979e-05	2.30621	0.0143607		Cultivar	X625.141	28	0.00194034	6.92979e-05	2.30621	0.0143607		Cultivar	X625.141	28	2.22115e-05	7.93269e-07	4.79591	3.44189e-05
Residuals	X625.141	29	0.000871402	3.00483e-05	NA	NA		Residuals	X625.141	29	0.000871402	3.00483e-05	NA	NA		Residuals	X625.141	29	4.79676e-06	1.65406e-07	NA	NA
Classification	X933.23_Isomer	1	7.90977	7.90977	1.23088	0.276351		Classification	X933.23_Isomer	1	7.90977	7.90977	1.23088	0.276351		Classification	X933.23_Isomer	1	0.229717	0.229717	8.04802	0.00822524
Block	X933.23_Isomer	1	103.614	103.614	16.1239	0.000383608		Block	X933.23_Isomer	1	103.614	103.614	16.1239	0.000383608		Block	X933.23_Isomer	1	0.000260417	0.000260417	0.00912357	0.924561
Cultivar	X933.23_Isomer	28	293.188	10.471	1.62945	0.0986284		Cultivar	X933.23_Isomer	28	293.188	10.471	1.62945	0.0986284		Cultivar	X933.23_Isomer	28	1.19342	0.0426221	1.49324	0.144419
Residuals	X933.23_Isomer	29	186.357	6.42609	NA	NA		Residuals	X933.23_Isomer	29	186.357	6.42609	NA	NA		Residuals	X933.23_Isomer	29	0.827755	0.0285433	NA	NA
Classification	X963.24	1	2.2573	2.2573	3.63477	0.0665371		Classification	X963.24	1	2.2573	2.2573	3.63477	0.0665371		Classification	X963.24	1	0.0279758	0.0279758	16.5778	0.000329279
Block	X963.24	1	12.7619	12.7619	20.5496	9.26398e-05		Block	X963.24	1	12.7619	12.7619	20.5496	9.26398e-05		Block	X963.24	1	0.00281672	0.00281672	1.66912	0.206578
Cultivar	X963.24	28	23.1405	0.826447	1.33077	0.224361		Cultivar	X963.24	28	23.1405	0.826447	1.33077	0.224361		Cultivar	X963.24	28	0.112825	0.00402948	2.38778	0.0114299
Residuals	X963.24	29	18.0098	0.621029	NA	NA		Residuals	X963.24	29	18.0098	0.621029	NA	NA		Residuals	X963.24	29	0.0489388	0.00168755	NA	NA
Classification	X787.19_Isomer	1	0.010917	0.010917	0.974874	0.331634		Classification	X787.19_Isomer	1	0.010917	0.010917	0.974874	0.331634		Classification	X787.19_Isomer	1	0.000165346	0.000165346	8.18671	0.00775004
Block	X787.19_Isomer	1	0.185391	0.185391	16.5552	0.000331783		Block	X787.19_Isomer	1	0.185391	0.185391	16.5552	0.000331783		Block	X787.19_Isomer	1	2.66816e-05	2.66816e-05	1.32108	0.25979
Cultivar	X787.19_Isomer	28	0.295644	0.0105587	0.942877	0.560947		Cultivar	X787.19_Isomer	28	0.295644	0.0105587	0.942877	0.560947		Cultivar	X787.19_Isomer	28	0.001397	4.98928e-05	2.47032	0.00908807
Residuals	X787.19_Isomer	29	0.324754	0.0111984	NA	NA		Residuals	X787.19_Isomer	29	0.324754	0.0111984	NA	NA		Residuals	X787.19_Isomer	29	0.000585709	2.01969e-05	NA	NA
Classification	X963.24_Isomer	1	69.5944	69.5944	2.90378	0.0990661		Classification	X963.24_Isomer	1	69.5944	69.5944	2.90378	0.0990661		Classification	X963.24_Isomer	1	0.706887	0.706887	13.2052	0.00107016
Block	X963.24_Isomer	1	526.531	526.531	21.9691	6.04815e-05		Block	X963.24_Isomer	1	526.531	526.531	21.9691	6.04815e-05		Block	X963.24_Isomer	1	0.117449	0.117449	2.19404	0.14933
Cultivar	X963.24_Isomer	28	813.031	29.0368	1.21154	0.305108		Cultivar	X963.24_Isomer	28	813.031	29.0368	1.21154	0.305108		Cultivar	X963.24_Isomer	28	3.33201	0.119	2.22302	0.0181541
Residuals	X963.24_Isomer	29	695.038	23.9668	NA	NA		Residuals	X963.24_Isomer	29	695.038	23.9668	NA	NA		Residuals	X963.24_Isomer	29	1.5524	0.0535309	NA	NA
Classification	X493.1	1	0.00188129	0.00188129	10.6467	0.00282415		Classification	X493.1	1	0.00188129	0.00188129	10.6467	0.00282415		Classification	X493.1	1	1.65713e-05	1.65713e-05	16.6128	0.000325446
Block	X493.1	1	0.00323839	0.00323839	18.3268	0.000185664		Block	X493.1	1	0.00323839	0.00323839	18.3268	0.000185664		Block	X493.1	1	2.27089e-07	2.27089e-07	0.227658	0.636842
Cultivar	X493.1	28	0.0122174	0.000436337	2.46934	0.00911277		Cultivar	X493.1	28	0.0122174	0.000436337	2.46934	0.00911277		Cultivar	X493.1	28	5.22653e-05	1.86662e-06	1.8713	0.049494
Residuals	X493.1	29	0.00512435	0.000176702	NA	NA		Residuals	X493.1	29	0.00512435	0.000176702	NA	NA		Residuals	X493.1	29	2.89275e-05	9.97501e-07	NA	NA
Classification	X669.17	1	24.6702	24.6702	8.39209	0.00710014		Classification	X669.17	1	24.6702	24.6702	8.39209	0.00710014		Classification	X669.17	1	0.150696	0.150696	17.2888	0.000260101
Block	X669.17	1	99.2859	99.2859	33.7742	2.67427e-06		Block	X669.17	1	99.2859	99.2859	33.7742	2.67427e-06		Block	X669.17	1	0.0918622	0.0918622	10.539	0.00294677
Cultivar	X669.17	28	137.652	4.91616	1.67233	0.0873462		Cultivar	X669.17	28	137.652	4.91616	1.67233	0.0873462		Cultivar	X669.17	28	0.508491	0.0181604	2.08348	0.0269795
Residuals	X669.17	29	85.2513	2.9397	NA	NA		Residuals	X669.17	29	85.2513	2.9397	NA	NA		Residuals	X669.17	29	0.252775	0.00871638	NA	NA
Classification	X947.25	1	0.648976	0.648976	0.379226	0.542822		Classification	X947.25	1	0.648976	0.648976	0.379226	0.542822		Classification	X947.25	1	0.0248121	0.0248121	3.64334	0.0662353
Block	X947.25	1	26.4495	26.4495	15.4556	0.000481877		Block	X947.25	1	26.4495	26.4495	15.4556	0.000481877		Block	X947.25	1	0.00656055	0.00656055	0.963332	0.334467
Cultivar	X947.25	28	87.1715	3.11327	1.81922	0.0574511		Cultivar	X947.25	28	87.1715	3.11327	1.81922	0.0574511		Cultivar	X947.25	28	0.329153	0.0117555	1.72614	0.0749506
Residuals	X947.25	29	49.6283	1.71132	NA	NA		Residuals	X947.25	29	49.6283	1.71132	NA	NA		Residuals	X947.25	29	0.197498	0.00681027	NA	NA
Classification	X801.19	1	0.045996	0.045996	19.8628	0.000114411		Classification	X801.19	1	0.045996	0.045996	19.8628	0.000114411		Classification	X801.19	1	0.000285681	0.000285681	26.785	1.55771e-05
Block	X801.19	1	0.0290289	0.0290289	12.5358	0.00136994		Block	X801.19	1	0.0290289	0.0290289	12.5358	0.00136994		Block	X801.19	1	4.88731e-06	4.88731e-06	0.458226	0.503819
Cultivar	X801.19	28	0.18615	0.00664822	2.87096	0.00307296		Cultivar	X801.19	28	0.18615	0.00664822	2.87096	0.00307296		Cultivar	X801.19	28	0.000860573	3.07347e-05	2.88164	0.00298748
Residuals	X801.19	29	0.0671548	0.00231568	NA	NA		Residuals	X801.19	29	0.0671548	0.00231568	NA	NA		Residuals	X801.19	29	0.000309306	1.06657e-05	NA	NA
Classification	X639.156	1	6.30456e-06	6.30456e-06	0.732759	0.399008		Classification	X639.156	1	6.30456e-06	6.30456e-06	0.732759	0.399008		Classification	X639.156	1	9.21846e-08	9.21846e-08	5.5641	0.0252835
Block	X639.156	1	0.00021185	0.00021185	24.6227	2.81826e-05		Block	X639.156	1	0.00021185	0.00021185	24.6227	2.81826e-05		Block	X639.156	1	3.53154e-09	3.53154e-09	0.213158	0.647748
Cultivar	X639.156	28	0.00054054	1.9305e-05	2.24376	0.0171216		Cultivar	X639.156	28	0.00054054	1.9305e-05	2.24376	0.0171216		Cultivar	X639.156	28	1.13481e-06	4.0529e-08	2.44626	0.00971438
Residuals	X639.156	29	0.000249512	8.60388e-06	NA	NA		Residuals	X639.156	29	0.000249512	8.60388e-06	NA	NA		Residuals	X639.156	29	4.80465e-07	1.65678e-08	NA	NA
Classification	X977.26	1	0.023873	0.023873	0.0223182	0.882278		Classification	X977.26	1	0.023873	0.023873	0.0223182	0.882278		Classification	X977.26	1	0.0134367	0.0134367	2.95044	0.0965164
Block	X977.26	1	23.2656	23.2656	21.7504	6.45345e-05		Block	X977.26	1	23.2656	23.2656	21.7504	6.45345e-05		Block	X977.26	1	0.0245397	0.0245397	5.38844	0.0275014
Cultivar	X977.26	28	44.6328	1.59403	1.49021	0.145635		Cultivar	X977.26	28	44.6328	1.59403	1.49021	0.145635		Cultivar	X977.26	28	0.216141	0.00771932	1.69501	0.0818951
Residuals	X977.26	29	31.0203	1.06966	NA	NA		Residuals	X977.26	29	31.0203	1.06966	NA	NA		Residuals	X977.26	29	0.13207	0.00455413	NA	NA
Classification	X831.2	1	1.49218	1.49218	37.003	1.26872e-06		Classification	X831.2	1	1.49218	1.49218	37.003	1.26872e-06		Classification	X831.2	1	0.00998762	0.00998762	62.6542	9.92864e-09
Block	X831.2	1	0.733494	0.733494	18.1891	0.000194064		Block	X831.2	1	0.733494	0.733494	18.1891	0.000194064		Block	X831.2	1	2.94892e-05	2.94892e-05	0.184991	0.670298
Cultivar	X831.2	28	4.68176	0.167206	4.14636	0.000137963		Cultivar	X831.2	28	4.68176	0.167206	4.14636	0.000137963		Cultivar	X831.2	28	0.0291644	0.00104159	6.53407	1.39237e-06
Residuals	X831.2	29	1.16945	0.0403259	NA	NA		Residuals	X831.2	29	1.16945	0.0403259	NA	NA		Residuals	X831.2	29	0.00462285	0.000159409	NA	NA
Classification	X933.23	1	0.000101048	0.000101048	0.114045	0.738017		Classification	X933.23	1	0.000101048	0.000101048	0.114045	0.738017		Classification	X933.23	1	1.74845e-06	1.74845e-06	1.16007	0.290331
Block	X933.23	1	0.0088283	0.0088283	9.96388	0.0037069		Block	X933.23	1	0.0088283	0.0088283	9.96388	0.0037069		Block	X933.23	1	1.29733e-06	1.29733e-06	0.860753	0.361186
Cultivar	X933.23	28	0.0308054	0.00110019	1.24171	0.282734		Cultivar	X933.23	28	0.0308054	0.00110019	1.24171	0.282734		Cultivar	X933.23	28	4.49582e-05	1.60565e-06	1.06532	0.432655
Residuals	X933.23	29	0.0256949	0.000886031	NA	NA		Residuals	X933.23	29	0.0256949	0.000886031	NA	NA		Residuals	X933.23	29	4.37088e-05	1.5072e-06	NA	NA
Classification	X507.114	1	0.00653736	0.00653736	12.3371	0.00147548		Classification	X507.114	1	0.00653736	0.00653736	12.3371	0.00147548		Classification	X507.114	1	4.39729e-05	4.39729e-05	12.4994	0.00138862
Block	X507.114	1	0.0050692	0.0050692	9.56641	0.00435489		Block	X507.114	1	0.0050692	0.0050692	9.56641	0.00435489		Block	X507.114	1	2.2873e-06	2.2873e-06	0.650172	0.426614
Cultivar	X507.114	28	0.0317691	0.00113461	2.1412	0.0228927		Cultivar	X507.114	28	0.0317691	0.00113461	2.1412	0.0228927		Cultivar	X507.114	28	0.000133857	4.78061e-06	1.3589	0.2082
Residuals	X507.114	29	0.015367	0.000529896	NA	NA		Residuals	X507.114	29	0.015367	0.000529896	NA	NA		Residuals	X507.114	29	0.000102022	3.518e-06	NA	NA
Classification	X815.2	1	0.217595	0.217595	12.3418	0.00147286		Classification	X815.2	1	0.217595	0.217595	12.3418	0.00147286		Classification	X815.2	1	0.00215168	0.00215168	25.8688	1.99647e-05
Block	X815.2	1	0.25158	0.25158	14.2694	0.00072944		Block	X815.2	1	0.25158	0.25158	14.2694	0.00072944		Block	X815.2	1	1.21354e-06	1.21354e-06	0.01459	0.904691
Cultivar	X815.2	28	1.55225	0.0554375	3.14437	0.00151028		Cultivar	X815.2	28	1.55225	0.0554375	3.14437	0.00151028		Cultivar	X815.2	28	0.00616995	0.000220355	2.64925	0.00556548
Residuals	X815.2	29	0.511291	0.0176307	NA	NA		Residuals	X815.2	29	0.511291	0.0176307	NA	NA		Residuals	X815.2	29	0.00241212	8.31764e-05	NA	NA
Classification	X845.21	1	31.2707	31.2707	11.0374	0.00242347		Classification	X845.21	1	31.2707	31.2707	11.0374	0.00242347		Classification	X845.21	1	0.308139	0.308139	24.6942	2.76237e-05
Block	X845.21	1	30.1481	30.1481	10.6411	0.00283036		Block	X845.21	1	30.1481	30.1481	10.6411	0.00283036		Block	X845.21	1	0.00415448	0.00415448	0.33294	0.568386
Cultivar	X845.21	28	149.163	5.32723	1.88031	0.0482322		Cultivar	X845.21	28	149.163	5.32723	1.88031	0.0482322		Cultivar	X845.21	28	0.748844	0.0267444	2.1433	0.0227562
Residuals	X845.21	29	82.1617	2.83316	NA	NA		Residuals	X845.21	29	82.1617	2.83316	NA	NA		Residuals	X845.21	29	0.361867	0.0124782	NA	NA
Classification	X815.2_Isomer	1	0.0353797	0.0353797	13.5606	0.00094042		Classification	X815.2_Isomer	1	0.0353797	0.0353797	13.5606	0.00094042		Classification	X815.2_Isomer	1	0.000372694	0.000372694	24.2312	3.14617e-05
Block	X815.2_Isomer	1	0.0383361	0.0383361	14.6938	0.000627963		Block	X815.2_Isomer	1	0.0383361	0.0383361	14.6938	0.000627963		Block	X815.2_Isomer	1	2.90284e-06	2.90284e-06	0.188732	0.66719
Cultivar	X815.2_Isomer	28	0.245321	0.00876146	3.35816	0.000881835		Cultivar	X815.2_Isomer	28	0.245321	0.00876146	3.35816	0.000881835		Cultivar	X815.2_Isomer	28	0.00100555	3.59124e-05	2.33489	0.0132508
Residuals	X815.2_Isomer	29	0.0756612	0.00260901	NA	NA		Residuals	X815.2_Isomer	29	0.0756612	0.00260901	NA	NA		Residuals	X815.2_Isomer	29	0.000446042	1.53808e-05	NA	NA
Classification	X521.09	1	1335.05	1335.05	6.72045	0.0147766		Classification	X521.09	1	1335.05	1335.05	6.72045	0.0147766		Classification	X521.09	1	3.83455	3.83455	22.1782	5.68621e-05
Block	X521.09	1	1596.59	1596.59	8.03702	0.00826429		Block	X521.09	1	1596.59	1596.59	8.03702	0.00826429		Block	X521.09	1	0.0019983	0.0019983	0.0115577	0.915127
Cultivar	X521.09	28	10192	363.998	1.83231	0.0553381		Cultivar	X521.09	28	10192	363.998	1.83231	0.0553381		Cultivar	X521.09	28	17.7647	0.634452	3.66954	0.000413833
Residuals	X521.09	29	5761	198.655	NA	NA		Residuals	X521.09	29	5761	198.655	NA	NA		Residuals	X521.09	29	5.01402	0.172897	NA	NA
Classification	X535.11	1	24.2037	24.2037	1.35251	0.25432		Classification	X535.11	1	24.2037	24.2037	1.35251	0.25432		Classification	X535.11	1	0.178601	0.178601	6.40092	0.0170947
Block	X535.11	1	273.091	273.091	15.2604	0.000515442		Block	X535.11	1	273.091	273.091	15.2604	0.000515442		Block	X535.11	1	0.0131973	0.0131973	0.472979	0.497084
Cultivar	X535.11	28	980.292	35.0104	1.9564	0.03879		Cultivar	X535.11	28	980.292	35.0104	1.9564	0.03879		Cultivar	X535.11	28	2.15298	0.0768921	2.75575	0.00417585
Residuals	X535.11	29	518.965	17.8953	NA	NA		Residuals	X535.11	29	518.965	17.8953	NA	NA		Residuals	X535.11	29	0.809169	0.0279024	NA	NA
Classification	Patuletin	1	2.13242e-05	2.13242e-05	16.5718	0.000329942		Classification	Patuletin	1	2.13242e-05	2.13242e-05	16.5718	0.000329942		Classification	Patuletin	1	1.08508e-07	1.08508e-07	2.51908	0.123321
Block	Patuletin	1	4.76029e-05	4.76029e-05	36.994	1.27129e-06		Block	Patuletin	1	4.76029e-05	4.76029e-05	36.994	1.27129e-06		Block	Patuletin	1	5.35851e-08	5.35851e-08	1.24402	0.273856
Cultivar	Patuletin	28	4.19996e-05	1.49999e-06	1.16569	0.341713		Cultivar	Patuletin	28	4.19996e-05	1.49999e-06	1.16569	0.341713		Cultivar	Patuletin	28	1.57592e-06	5.62828e-08	1.30664	0.23907
Residuals	Patuletin	29	3.73165e-05	1.28678e-06	NA	NA		Residuals	Patuletin	29	3.73165e-05	1.28678e-06	NA	NA		Residuals	Patuletin	29	1.24915e-06	4.30743e-08	NA	NA
Classification	X519.08	1	2.29255	2.29255	0.0119821	0.913589		Classification	X519.08	1	2.29255	2.29255	0.0119821	0.913589		Classification	X519.08	1	0.724915	0.724915	2.85716	0.101691
Block	X519.08	1	5598.08	5598.08	29.2585	8.1402e-06		Block	X519.08	1	5598.08	5598.08	29.2585	8.1402e-06		Block	X519.08	1	0.467476	0.467476	1.8425	0.185129
Cultivar	X519.08	28	4926.56	175.949	0.9196	0.586851		Cultivar	X519.08	28	4926.56	175.949	0.9196	0.586851		Cultivar	X519.08	28	12.8819	0.460069	1.81331	0.0584312
Residuals	X519.08	29	5548.62	191.332	NA	NA		Residuals	X519.08	29	5548.62	191.332	NA	NA		Residuals	X519.08	29	7.35783	0.253718	NA	NA
Classification	X503.08	1	0.0244589	0.0244589	0.158113	0.693811		Classification	X503.08	1	0.0244589	0.0244589	0.158113	0.693811		Classification	X503.08	1	0.00147511	0.00147511	2.8137	0.10421
Block	X503.08	1	6.88844	6.88844	44.53	2.55991e-07		Block	X503.08	1	6.88844	6.88844	44.53	2.55991e-07		Block	X503.08	1	0.00189194	0.00189194	3.60878	0.0674614
Cultivar	X503.08	28	4.01079	0.143242	0.925984	0.579716		Cultivar	X503.08	28	4.01079	0.143242	0.925984	0.579716		Cultivar	X503.08	28	0.0222184	0.000793515	1.51359	0.136495
Residuals	X503.08	29	4.48607	0.154692	NA	NA		Residuals	X503.08	29	4.48607	0.154692	NA	NA		Residuals	X503.08	29	0.0152035	0.000524259	NA	NA
Classification	X505.1	1	5.35684e-06	5.35684e-06	0.180559	0.67403		Classification	X505.1	1	5.35684e-06	5.35684e-06	0.180559	0.67403		Classification	X505.1	1	2.49e-07	2.49e-07	2.39679	0.13243
Block	X505.1	1	0.00116651	0.00116651	39.3188	7.60487e-07		Block	X505.1	1	0.00116651	0.00116651	39.3188	7.60487e-07		Block	X505.1	1	3.16647e-07	3.16647e-07	3.04794	0.0914276
Cultivar	X505.1	28	0.000765144	2.73266e-05	0.921076	0.5852		Cultivar	X505.1	28	0.000765144	2.73266e-05	0.921076	0.5852		Cultivar	X505.1	28	4.11327e-06	1.46902e-07	1.41403	0.179466
Residuals	X505.1	29	0.000860375	2.96681e-05	NA	NA		Residuals	X505.1	29	0.000860375	2.96681e-05	NA	NA		Residuals	X505.1	29	3.01278e-06	1.03889e-07	NA	NA
Classification	X533.09	1	42.4733	42.4733	3.38598	0.076009		Classification	X533.09	1	42.4733	42.4733	3.38598	0.076009		Classification	X533.09	1	0.0129838	0.0129838	0.57822	0.453149
Block	X533.09	1	389.795	389.795	31.0745	5.14799e-06		Block	X533.09	1	389.795	389.795	31.0745	5.14799e-06		Block	X533.09	1	0.0933051	0.0933051	4.15526	0.0507157
Cultivar	X533.09	28	374.554	13.3769	1.06641	0.43159		Cultivar	X533.09	28	374.554	13.3769	1.06641	0.43159		Cultivar	X533.09	28	0.894155	0.0319341	1.42216	0.175546
Residuals	X533.09	29	363.772	12.5439	NA	NA		Residuals	X533.09	29	363.772	12.5439	NA	NA		Residuals	X533.09	29	0.651187	0.0224547	NA	NA
Classification	X697.14	1	1.70811	1.70811	2.7475	0.108187		Classification	X697.14	1	1.70811	1.70811	2.7475	0.108187		Classification	X697.14	1	0.00247187	0.00247187	7.25782	0.0116144
Block	X697.14	1	5.2801	5.2801	8.49304	0.0068026		Block	X697.14	1	5.2801	5.2801	8.49304	0.0068026		Block	X697.14	1	0.00036982	0.00036982	1.08585	0.306001
Cultivar	X697.14	28	25.9432	0.926544	1.49035	0.145581		Cultivar	X697.14	28	25.9432	0.926544	1.49035	0.145581		Cultivar	X697.14	28	0.0197696	0.000706058	2.07311	0.0277893
Residuals	X697.14	29	18.0292	0.621697	NA	NA		Residuals	X697.14	29	18.0292	0.621697	NA	NA		Residuals	X697.14	29	0.00987682	0.00034058	NA	NA
Classification	X711.14	1	0.00373314	0.00373314	0.0415124	0.839975		Classification	X711.14	1	0.00373314	0.00373314	0.0415124	0.839975		Classification	X711.14	1	3.98534e-05	3.98534e-05	0.39924	0.532432
Block	X711.14	1	1.60447	1.60447	17.8416	0.000217129		Block	X711.14	1	1.60447	1.60447	17.8416	0.000217129		Block	X711.14	1	0.000520924	0.000520924	5.21847	0.0298528
Cultivar	X711.14	28	5.42584	0.19378	2.15482	0.0220233		Cultivar	X711.14	28	5.42584	0.19378	2.15482	0.0220233		Cultivar	X711.14	28	0.00591231	0.000211154	2.11528	0.0246435
Residuals	X711.14	29	2.60792	0.0899284	NA	NA		Residuals	X711.14	29	2.60792	0.0899284	NA	NA		Residuals	X711.14	29	0.00289487	9.98232e-05	NA	NA
Classification	X329.06	1	2.11972e-06	2.11972e-06	4.83335	0.0360451		Classification	X329.06	1	2.11972e-06	2.11972e-06	4.83335	0.0360451		Classification	X329.06	1	4.88711e-07	4.88711e-07	12.7311	0.00127408
Block	X329.06	1	3.8282e-06	3.8282e-06	8.72897	0.00615857		Block	X329.06	1	3.8282e-06	3.8282e-06	8.72897	0.00615857		Block	X329.06	1	2.19024e-08	2.19024e-08	0.570566	0.456126
Cultivar	X329.06	28	2.05109e-05	7.32532e-07	1.6703	0.087851		Cultivar	X329.06	28	2.05109e-05	7.32532e-07	1.6703	0.087851		Cultivar	X329.06	28	2.28921e-06	8.17575e-08	2.12981	0.0236453
Residuals	X329.06	29	1.27183e-05	4.38562e-07	NA	NA		Residuals	X329.06	29	1.27183e-05	4.38562e-07	NA	NA		Residuals	X329.06	29	1.11323e-06	3.83872e-08	NA	NA
Classification	Jaceidin	1	6.64395e-07	6.64395e-07	0.149582	0.701759		Classification	Jaceidin	1	6.64395e-07	6.64395e-07	0.149582	0.701759		Classification	Jaceidin	1	2.09224e-05	2.09224e-05	3.89482	0.0580316
Block	Jaceidin	1	0.000155358	0.000155358	34.9773	2.01626e-06		Block	Jaceidin	1	0.000155358	0.000155358	34.9773	2.01626e-06		Block	Jaceidin	1	3.51216e-06	3.51216e-06	0.653807	0.425339
Cultivar	Jaceidin	28	0.000209853	7.49473e-06	1.68736	0.0836957		Cultivar	Jaceidin	28	0.000209853	7.49473e-06	1.68736	0.0836957		Cultivar	Jaceidin	28	0.000327592	1.16997e-05	2.17797	0.0206238
Residuals	Jaceidin	29	0.000128809	4.44168e-06	NA	NA		Residuals	Jaceidin	29	0.000128809	4.44168e-06	NA	NA		Residuals	Jaceidin	29	0.000155784	5.37186e-06	NA	NA
Classification	X343.05	1	0.0108607	0.0108607	2.14367	0.153916		Classification	X343.05	1	0.0108607	0.0108607	2.14367	0.153916		Classification	X343.05	1	0.280206	0.280206	5.33514	0.0282161
Block	X343.05	1	0.273371	0.273371	53.9577	4.31022e-08		Block	X343.05	1	0.273371	0.273371	53.9577	4.31022e-08		Block	X343.05	1	0.000618893	0.000618893	0.0117838	0.914305
Cultivar	X343.05	28	0.133237	0.00475845	0.939219	0.564996		Cultivar	X343.05	28	0.133237	0.00475845	0.939219	0.564996		Cultivar	X343.05	28	4.13156	0.147556	2.80947	0.00361751
Residuals	X343.05	29	0.146925	0.00506639	NA	NA		Residuals	X343.05	29	0.146925	0.00506639	NA	NA		Residuals	X343.05	29	1.5231	0.0525208	NA	NA
Classification	X695.12	1	6.04233	6.04233	2.76822	0.106924		Classification	X695.12	1	6.04233	6.04233	2.76822	0.106924		Classification	X695.12	1	0.000182049	0.000182049	0.0415904	0.839827
Block	X695.12	1	75.1971	75.1971	34.4506	2.28005e-06		Block	X695.12	1	75.1971	75.1971	34.4506	2.28005e-06		Block	X695.12	1	0.0437915	0.0437915	10.0045	0.00364679
Cultivar	X695.12	28	77.229	2.75818	1.26362	0.267319		Cultivar	X695.12	28	77.229	2.75818	1.26362	0.267319		Cultivar	X695.12	28	0.224694	0.0080248	1.83333	0.0551778
Residuals	X695.12	29	63.2998	2.18275	NA	NA		Residuals	X695.12	29	63.2998	2.18275	NA	NA		Residuals	X695.12	29	0.126938	0.00437718	NA	NA
Classification	X709.14	1	12.2489	12.2489	14.2142	0.000743896		Classification	X709.14	1	12.2489	12.2489	14.2142	0.000743896		Classification	X709.14	1	0.00685028	0.00685028	9.00953	0.00547744
Block	X709.14	1	33.4144	33.4144	38.7757	8.56071e-07		Block	X709.14	1	33.4144	33.4144	38.7757	8.56071e-07		Block	X709.14	1	0.0109109	0.0109109	14.3501	0.000708862
Cultivar	X709.14	28	36.2051	1.29304	1.50051	0.141543		Cultivar	X709.14	28	36.2051	1.29304	1.50051	0.141543		Cultivar	X709.14	28	0.0448913	0.00160326	2.10862	0.025115
Residuals	X709.14	29	24.9904	0.861736	NA	NA		Residuals	X709.14	29	24.9904	0.861736	NA	NA		Residuals	X709.14	29	0.0220498	0.000760337	NA	NA
Classification	X327.05	1	5.47079e-06	5.47079e-06	7.35543	0.0111235		Classification	X327.05	1	5.47079e-06	5.47079e-06	7.35543	0.0111235		Classification	X327.05	1	6.31165e-07	6.31165e-07	2.92764	0.0977528
Block	X327.05	1	5.03061e-05	5.03061e-05	67.6362	4.55928e-09		Block	X327.05	1	5.03061e-05	5.03061e-05	67.6362	4.55928e-09		Block	X327.05	1	4.05304e-06	4.05304e-06	18.7999	0.000159654
Cultivar	X327.05	28	2.02389e-05	7.22818e-07	0.971823	0.529257		Cultivar	X327.05	28	2.02389e-05	7.22818e-07	0.971823	0.529257		Cultivar	X327.05	28	1.58518e-05	5.66136e-07	2.626	0.00592848
Residuals	X327.05	29	2.15695e-05	7.43775e-07	NA	NA		Residuals	X327.05	29	2.15695e-05	7.43775e-07	NA	NA		Residuals	X327.05	29	6.25207e-06	2.15589e-07	NA	NA
Classification	X357.06	1	0.000619608	0.000619608	13.0831	0.00111906		Classification	X357.06	1	0.000619608	0.000619608	13.0831	0.00111906		Classification	X357.06	1	1.26316e-06	1.26316e-06	2.5493	0.121184
Block	X357.06	1	0.00195492	0.00195492	41.2786	5.00054e-07		Block	X357.06	1	0.00195492	0.00195492	41.2786	5.00054e-07		Block	X357.06	1	9.42394e-06	9.42394e-06	19.0194	0.000148939
Cultivar	X357.06	28	0.00173391	6.19252e-05	1.30756	0.238495		Cultivar	X357.06	28	0.00173391	6.19252e-05	1.30756	0.238495		Cultivar	X357.06	28	3.68479e-05	1.316e-06	2.65594	0.00546537
Residuals	X357.06	29	0.00137342	4.73592e-05	NA	NA		Residuals	X357.06	29	0.00137342	4.73592e-05	NA	NA		Residuals	X357.06	29	1.43693e-05	4.95492e-07	NA	NA
Classification...157	Total	1	3906.03	3906.03	0.746722	0.394607
Block...158	Total	1	147709	147709	28.2378	1.06019e-05
Cultivar...159	Total	28	161035	5751.25	1.09948	0.400089
Residuals...160	Total	29	151696	5230.9	NA	NA

## Sheet: Table_S4
Correlation Matrix
	X831.22_RAW	X787.19_RAW	X655.15_RAW	X801.21_RAW	X1007.27_RAW	X625.141_RAW	X933.23_Isomer_RAW	X963.24_RAW	X787.19_Isomer_RAW	X963.24_Isomer_RAW	X493.1_RAW	X669.17_RAW	X947.25_RAW	X801.19_RAW	X639.156_RAW	X977.26_RAW	X831.2_RAW	X933.23_RAW	X507.114_RAW	X815.2_RAW	X845.21_RAW	X815.2_Isomer_RAW	X521.09_RAW	X535.11_RAW	Patuletin_RAW	X519.08_RAW	X503.08_RAW	X505.1_RAW	X533.09_RAW	X697.14_RAW	X711.14_RAW	X329.06_RAW	Jaceidin_RAW	X343.05_RAW	X695.12_RAW	X709.14_RAW	X327.05_RAW	X357.06_RAW	X831.22_ABS	X787.19_ABS	X655.15_ABS	X801.21_ABS	X1007.27_ABS	X625.141_ABS	X933.23_Isomer_ABS	X963.24_ABS	X787.19_Isomer_ABS	X963.24_Isomer_ABS	X493.1_ABS
X831.22_RAW	1	0.736037	0.490206	0.699843	0.664211	0.435783	0.576534	0.638074	0.612485	0.62638	0.367659	0.825693	0.645981	0.526809	0.525597	0.680478	0.545497	0.51737	0.728739	0.601617	0.748445	0.618636	0.545034	0.544168	0.53979	0.58233	0.550193	0.485353	0.459404	0.455357	0.383828	0.271677	0.357887	0.492743	0.38799	0.279516	0.301999	0.143364	0.813875	0.551046	0.391996	0.492168	0.450627	0.111278	0.434639	0.524998	0.523633	0.482444	0.181033
X787.19_RAW	0.736037	1	0.553078	0.920353	0.359164	0.706221	0.866965	0.894425	0.774875	0.892006	0.355105	0.739958	0.871638	0.575919	0.859247	0.879133	0.602173	0.830108	0.676757	0.648585	0.650337	0.655997	0.714149	0.753113	0.542622	0.650992	0.683261	0.638361	0.547551	0.706646	0.660914	0.484856	0.6454	0.500694	0.461605	0.249758	0.326232	0.108783	0.603809	0.827097	0.479954	0.771091	0.210179	0.384685	0.7702	0.766464	0.711777	0.753661	0.260671
X655.15_RAW	0.490206	0.553078	1	0.391527	0.296821	0.672805	0.315391	0.473511	0.42205	0.443484	0.868628	0.824385	0.29637	0.665226	0.499522	0.370286	0.792179	0.178745	0.613955	0.45154	0.613886	0.438034	0.432201	0.37188	0.598185	0.213494	0.22053	0.14544	-0.000133888	0.333122	0.175082	0.330829	0.242557	0.0765745	-0.0389031	-0.256726	-0.113624	-0.321009	0.548534	0.638076	0.945507	0.436149	0.417953	0.580217	0.419377	0.615595	0.622114	0.575385	0.838607
X801.21_RAW	0.699843	0.920353	0.391527	1	0.306374	0.518425	0.783623	0.749875	0.67359	0.7471	0.199212	0.664107	0.911508	0.405903	0.857954	0.949613	0.36736	0.838452	0.478028	0.62293	0.615522	0.633137	0.589471	0.735368	0.466264	0.606165	0.666861	0.630696	0.65177	0.582589	0.677925	0.335528	0.600589	0.462407	0.470683	0.388995	0.365218	0.258281	0.499896	0.695618	0.321349	0.817259	0.0990472	0.1972	0.629915	0.58639	0.550076	0.573014	0.0943075
X1007.27_RAW	0.664211	0.359164	0.296821	0.306374	1	0.33061	0.356057	0.326117	0.311106	0.32063	0.312661	0.506433	0.351121	0.469058	0.321388	0.349468	0.430035	0.15005	0.503231	0.475941	0.585194	0.491913	0.251387	0.24956	0.328005	0.54955	0.519577	0.485998	0.428918	0.15573	0.150948	0.174497	0.0926799	0.416955	0.292529	0.24709	0.206775	0.173649	0.471229	0.181617	0.186025	0.0935555	0.656936	0.0118192	0.142491	0.148846	0.190167	0.109211	0.114516
X625.141_RAW	0.435783	0.706221	0.672805	0.518425	0.33061	1	0.700673	0.763681	0.609016	0.739556	0.561786	0.717841	0.575727	0.830937	0.743687	0.528872	0.811391	0.416657	0.727645	0.721107	0.672826	0.714615	0.770915	0.684759	0.514638	0.397313	0.403104	0.362521	0.140549	0.733083	0.568244	0.70637	0.586545	0.0926964	0.0993492	-0.184991	-0.121683	-0.32013	0.370779	0.615557	0.550107	0.418012	0.236574	0.573278	0.639585	0.641248	0.526849	0.619367	0.499907
X933.23_Isomer_RAW	0.576534	0.866965	0.315391	0.783623	0.356057	0.700673	1	0.828418	0.59159	0.832649	0.127385	0.56032	0.889924	0.624133	0.758901	0.764609	0.499654	0.833314	0.573987	0.717173	0.611265	0.722924	0.726415	0.75365	0.349085	0.678359	0.69485	0.67128	0.563832	0.749295	0.72251	0.573306	0.665598	0.476383	0.502565	0.286102	0.249265	0.116504	0.339053	0.585946	0.195294	0.533543	0.0446255	0.25317	0.799105	0.548499	0.396066	0.553535	0.0311286
X963.24_RAW	0.638074	0.894425	0.473511	0.749875	0.326117	0.763681	0.828418	1	0.898721	0.995403	0.33221	0.649373	0.746781	0.62429	0.829173	0.80625	0.731734	0.669758	0.767521	0.630604	0.677497	0.639269	0.824243	0.777971	0.51032	0.636262	0.613138	0.573801	0.4328	0.848511	0.706984	0.584048	0.722833	0.453896	0.45558	0.18572	0.220027	0.00833089	0.465447	0.680664	0.384983	0.566521	0.125421	0.347791	0.676944	0.796488	0.703761	0.793362	0.21063
X787.19_Isomer_RAW	0.612485	0.774875	0.42205	0.67359	0.311106	0.609016	0.59159	0.898721	1	0.890043	0.336479	0.583435	0.56348	0.457535	0.731401	0.756215	0.673179	0.49359	0.727601	0.462775	0.584737	0.472768	0.700243	0.673084	0.36572	0.576514	0.530965	0.484186	0.405539	0.709756	0.567751	0.408007	0.642467	0.447856	0.42129	0.219649	0.282732	0.0876113	0.413869	0.558823	0.374922	0.459587	0.0659402	0.204924	0.3962	0.685366	0.705513	0.670502	0.183335
X963.24_Isomer_RAW	0.62638	0.892006	0.443484	0.7471	0.32063	0.739556	0.832649	0.995403	0.890043	1	0.311305	0.619455	0.749144	0.598077	0.820487	0.794855	0.710213	0.691277	0.760373	0.604306	0.651918	0.614168	0.812205	0.773464	0.486537	0.665457	0.653578	0.615692	0.467955	0.845558	0.715533	0.576395	0.718726	0.478544	0.49167	0.219661	0.251868	0.0368532	0.448781	0.67062	0.358881	0.555954	0.106699	0.330316	0.676322	0.788067	0.697911	0.792835	0.186846
X493.1_RAW	0.367659	0.355105	0.868628	0.199212	0.312661	0.561786	0.127385	0.33221	0.336479	0.311305	1	0.69724	0.113019	0.621203	0.334856	0.190119	0.763534	0.00527437	0.615637	0.347984	0.523629	0.351274	0.251319	0.170197	0.547751	0.183565	0.196072	0.122116	-0.0324431	0.181469	0.0119838	0.198985	0.0626312	0.101651	-0.049007	-0.230762	-0.0111386	-0.192898	0.409388	0.41482	0.811019	0.222228	0.395849	0.428717	0.181484	0.432579	0.459072	0.396268	0.854671
X669.17_RAW	0.825693	0.739958	0.824385	0.664107	0.506433	0.717841	0.56032	0.649373	0.583435	0.619455	0.69724	1	0.601551	0.760336	0.652822	0.621011	0.778955	0.403597	0.776811	0.731633	0.855794	0.733118	0.645491	0.604757	0.710964	0.435892	0.43057	0.362361	0.251506	0.514313	0.391097	0.413503	0.409107	0.2185	0.133567	-0.0381378	0.00630625	-0.153714	0.716122	0.635408	0.692639	0.545477	0.422337	0.369148	0.496148	0.593025	0.557157	0.540973	0.541053
X947.25_RAW	0.645981	0.871638	0.29637	0.911508	0.351121	0.575727	0.889924	0.746781	0.56348	0.749144	0.113019	0.601551	1	0.555646	0.778584	0.890816	0.399176	0.819443	0.449811	0.775046	0.665116	0.781079	0.623064	0.73821	0.43157	0.591695	0.657448	0.649692	0.623414	0.620676	0.741636	0.483166	0.618488	0.436858	0.443709	0.369625	0.276808	0.215506	0.435287	0.614234	0.178954	0.704216	0.0998483	0.209068	0.713024	0.540833	0.450402	0.532088	0.019684
X801.19_RAW	0.526809	0.575919	0.665226	0.405903	0.469058	0.830937	0.624133	0.62429	0.457535	0.598077	0.621203	0.760336	0.555646	1	0.51082	0.459995	0.873135	0.238261	0.654937	0.881538	0.80802	0.879253	0.647078	0.545191	0.53052	0.293557	0.291716	0.239628	0.0523922	0.554492	0.395682	0.636773	0.468824	0.124397	-0.0436611	-0.232463	-0.126609	-0.2491	0.392938	0.415569	0.459955	0.252615	0.290633	0.456996	0.508295	0.463996	0.360582	0.427927	0.459056
X639.156_RAW	0.525597	0.859247	0.499522	0.857954	0.321388	0.743687	0.758901	0.829173	0.731401	0.820487	0.334856	0.652822	0.778584	0.51082	1	0.857399	0.546235	0.676624	0.594538	0.621696	0.636846	0.622485	0.724322	0.805614	0.544348	0.598158	0.635255	0.604955	0.525738	0.712921	0.725449	0.467011	0.67198	0.30177	0.349794	0.175711	0.161988	0.0223001	0.372687	0.681436	0.41992	0.718948	0.153407	0.3305	0.626822	0.666953	0.612793	0.660956	0.228978
X977.26_RAW	0.680478	0.879133	0.370286	0.949613	0.349468	0.528872	0.764609	0.80625	0.756215	0.794855	0.190119	0.621011	0.890816	0.459995	0.857399	1	0.444421	0.736211	0.482765	0.657978	0.677003	0.66711	0.613346	0.757334	0.439101	0.594846	0.616027	0.576482	0.627879	0.625253	0.720128	0.376094	0.672949	0.510778	0.476453	0.414004	0.378539	0.288086	0.416778	0.605387	0.287238	0.713836	0.0599251	0.159366	0.54309	0.593613	0.566768	0.577134	0.0632791
X831.2_RAW	0.545497	0.602173	0.792179	0.36736	0.430035	0.811391	0.499654	0.731734	0.673179	0.710213	0.763534	0.778955	0.399176	0.873135	0.546235	0.444421	1	0.172611	0.806505	0.658834	0.769322	0.658095	0.669427	0.516962	0.596048	0.356575	0.321408	0.258462	0.0378197	0.591389	0.343749	0.53517	0.454631	0.185886	0.0461892	-0.222831	-0.0940242	-0.291799	0.464885	0.519139	0.656191	0.262575	0.334612	0.492178	0.440609	0.652695	0.607253	0.619907	0.611481
X933.23_RAW	0.51737	0.830108	0.178745	0.838452	0.15005	0.416657	0.833314	0.669758	0.49359	0.691277	0.00527437	0.403597	0.819443	0.238261	0.676624	0.736211	0.172611	1	0.371886	0.379447	0.313095	0.393373	0.461136	0.567541	0.273008	0.677233	0.744137	0.727272	0.698888	0.558045	0.615428	0.351364	0.48257	0.557808	0.671654	0.503984	0.469835	0.35349	0.361733	0.618862	0.144991	0.67013	-0.0375494	0.18099	0.713167	0.502467	0.405317	0.518857	-0.0328368
X507.114_RAW	0.728739	0.676757	0.613955	0.478028	0.503231	0.727645	0.573987	0.767521	0.727601	0.760373	0.615637	0.776811	0.449811	0.654937	0.594538	0.482765	0.806505	0.371886	1	0.523073	0.694736	0.534984	0.731344	0.618998	0.549322	0.614175	0.552032	0.486252	0.284566	0.663572	0.429967	0.424328	0.437046	0.348329	0.317748	0.0246867	0.125585	-0.164496	0.600289	0.538037	0.528543	0.29886	0.330318	0.232511	0.456792	0.63502	0.599306	0.610263	0.398574
X815.2_RAW	0.601617	0.648585	0.45154	0.62293	0.475941	0.721107	0.717173	0.630604	0.462775	0.604306	0.347984	0.731633	0.775046	0.881538	0.621696	0.657978	0.658834	0.379447	0.523073	1	0.842927	0.996766	0.687198	0.679534	0.484281	0.303747	0.336661	0.30967	0.203814	0.584784	0.565424	0.604393	0.563547	0.10695	0.000355313	-0.0729286	-0.110452	-0.142297	0.418176	0.430713	0.247373	0.448851	0.265248	0.3148	0.56282	0.424877	0.30126	0.388687	0.201218
X845.21_RAW	0.748445	0.650337	0.613886	0.615522	0.585194	0.672826	0.611265	0.677497	0.584737	0.651918	0.523629	0.855794	0.665116	0.80802	0.636846	0.677003	0.769322	0.313095	0.694736	0.842927	1	0.851042	0.686191	0.662648	0.614814	0.482628	0.461584	0.419347	0.327275	0.557303	0.542644	0.416992	0.490073	0.225888	0.193609	0.0981267	-0.0101562	-0.0685584	0.47733	0.40306	0.417799	0.356278	0.284678	0.22493	0.380964	0.45124	0.369927	0.40889	0.322528
X815.2_Isomer_RAW	0.618636	0.655997	0.438034	0.633137	0.491913	0.714615	0.722924	0.639269	0.472768	0.614168	0.351274	0.733118	0.781079	0.879253	0.622485	0.66711	0.658095	0.393373	0.534984	0.996766	0.851042	1	0.690373	0.683294	0.495927	0.31626	0.359902	0.331464	0.21819	0.591609	0.57258	0.607549	0.567704	0.127112	0.0153257	-0.0565534	-0.070365	-0.116174	0.420852	0.422376	0.225203	0.446533	0.260802	0.298547	0.552395	0.417358	0.292931	0.38104	0.181469
X521.09_RAW	0.545034	0.714149	0.432201	0.589471	0.251387	0.770915	0.726415	0.824243	0.700243	0.812205	0.251319	0.645491	0.623064	0.647078	0.724322	0.613346	0.669427	0.461136	0.731344	0.687198	0.686191	0.690373	1	0.933837	0.421987	0.382759	0.405509	0.373363	0.15404	0.952312	0.812426	0.741775	0.839511	0.0513781	0.125927	-0.094081	-0.0692099	-0.321183	0.378441	0.548103	0.299599	0.412692	0.102385	0.380172	0.60702	0.637404	0.477939	0.624793	0.154373
X535.11_RAW	0.544168	0.753113	0.37188	0.735368	0.24956	0.684759	0.75365	0.777971	0.673084	0.773464	0.170197	0.604757	0.73821	0.545191	0.805614	0.757334	0.516962	0.567541	0.618998	0.679534	0.662648	0.683294	0.933837	1	0.343214	0.446487	0.507728	0.47215	0.341259	0.908743	0.913717	0.685903	0.892386	0.149514	0.226469	0.0917063	0.096039	-0.135288	0.300135	0.527039	0.25532	0.498914	0.00485667	0.266139	0.567941	0.561245	0.439526	0.555007	0.0636841
Patuletin_RAW	0.53979	0.542622	0.598185	0.466264	0.328005	0.514638	0.349085	0.51032	0.36572	0.486537	0.547751	0.710964	0.43157	0.53052	0.544348	0.439101	0.596048	0.273008	0.549322	0.484281	0.614814	0.495927	0.421987	0.343214	1	0.320915	0.323054	0.305717	0.193319	0.32094	0.208713	0.255587	0.252502	0.185338	0.0513109	-0.0761858	-0.00581516	-0.0717523	0.57491	0.52565	0.455563	0.506793	0.409223	0.360846	0.367215	0.537022	0.501815	0.494179	0.400559
X519.08_RAW	0.58233	0.650992	0.213494	0.606165	0.54955	0.397313	0.678359	0.636262	0.576514	0.665457	0.183565	0.435892	0.591695	0.293557	0.598158	0.594846	0.356575	0.677233	0.614175	0.303747	0.482628	0.31626	0.382759	0.446487	0.320915	1	0.915228	0.891294	0.893616	0.406848	0.43722	0.106738	0.309958	0.770866	0.856034	0.682001	0.532217	0.487875	0.24375	0.298875	0.150871	0.230809	0.040567	-0.120315	0.321887	0.285661	0.298382	0.296302	-0.0155407
X503.08_RAW	0.550193	0.683261	0.22053	0.666861	0.519577	0.403104	0.69485	0.613138	0.530965	0.653578	0.196072	0.43057	0.657448	0.291716	0.635255	0.616027	0.321408	0.744137	0.552032	0.336661	0.461584	0.359902	0.405509	0.507728	0.323054	0.915228	1	0.987184	0.874559	0.447189	0.53022	0.238706	0.361777	0.688196	0.789289	0.642565	0.550122	0.456909	0.247273	0.341455	0.120438	0.336946	0.0711356	-0.0739265	0.375812	0.304274	0.300943	0.321153	-0.0416454
X505.1_RAW	0.485353	0.638361	0.14544	0.630696	0.485998	0.362521	0.67128	0.573801	0.484186	0.615692	0.122116	0.362361	0.649692	0.239628	0.604955	0.576482	0.258462	0.727272	0.486252	0.30967	0.419347	0.331464	0.373363	0.47215	0.305717	0.891294	0.987184	1	0.874914	0.415799	0.531946	0.22346	0.339391	0.656925	0.783265	0.660678	0.528341	0.469002	0.200803	0.303537	0.0435723	0.315095	0.0574289	-0.101464	0.354574	0.264337	0.263681	0.281748	-0.101975
X533.09_RAW	0.459404	0.547551	-0.000133888	0.65177	0.428918	0.140549	0.563832	0.4328	0.405539	0.467955	-0.0324431	0.251506	0.623414	0.0523922	0.525738	0.627879	0.0378197	0.698888	0.284566	0.203814	0.327275	0.21819	0.15404	0.341259	0.193319	0.893616	0.874559	0.874914	1	0.207004	0.419593	-0.0513058	0.236719	0.770721	0.871515	0.869438	0.646081	0.724268	0.101141	0.175835	-0.0406702	0.280151	-0.0817847	-0.279187	0.185735	0.0946277	0.140958	0.111195	-0.206738
X697.14_RAW	0.455357	0.706646	0.333122	0.582589	0.15573	0.733083	0.749295	0.848511	0.709756	0.845558	0.181469	0.514313	0.620676	0.554492	0.712921	0.625253	0.591389	0.558045	0.663572	0.584784	0.557303	0.591609	0.952312	0.908743	0.32094	0.406848	0.447189	0.415799	0.207004	1	0.869955	0.79663	0.876537	0.148183	0.264925	0.0233775	0.0522875	-0.201738	0.277699	0.526231	0.233468	0.401484	-0.00087911	0.368992	0.621603	0.654084	0.467715	0.65799	0.114839
X711.14_RAW	0.383828	0.660914	0.175082	0.677925	0.150948	0.568244	0.72251	0.706984	0.567751	0.715533	0.0119838	0.391097	0.741636	0.395682	0.725449	0.720128	0.343749	0.615428	0.429967	0.565424	0.542644	0.57258	0.812426	0.913717	0.208713	0.43722	0.53022	0.531946	0.419593	0.869955	1	0.682333	0.875772	0.185766	0.367224	0.28833	0.192315	0.0316888	0.129692	0.426008	0.081589	0.432985	-0.097389	0.214988	0.518817	0.480349	0.327859	0.489355	-0.0380193
X329.06_RAW	0.271677	0.484856	0.330829	0.335528	0.174497	0.70637	0.573306	0.584048	0.408007	0.576395	0.198985	0.413503	0.483166	0.636773	0.467011	0.376094	0.53517	0.351364	0.424328	0.604393	0.416992	0.607549	0.741775	0.685903	0.255587	0.106738	0.238706	0.22346	-0.0513058	0.79663	0.682333	1	0.723152	-0.030206	-0.0248207	-0.206454	-0.0674496	-0.317473	0.225345	0.415473	0.202463	0.285011	0.125135	0.512784	0.550921	0.503499	0.340164	0.494935	0.194339
Jaceidin_RAW	0.357887	0.6454	0.242557	0.600589	0.0926799	0.586545	0.665598	0.722833	0.642467	0.718726	0.0626312	0.409107	0.618488	0.468824	0.67198	0.672949	0.454631	0.48257	0.437046	0.563547	0.490073	0.567704	0.839511	0.892386	0.252502	0.309958	0.361777	0.339391	0.236719	0.876537	0.875772	0.723152	1	0.218018	0.182317	0.085701	0.217049	0.00298543	0.106792	0.413129	0.13347	0.358476	-0.157883	0.260489	0.458937	0.484806	0.378551	0.481577	-0.0198295
X343.05_RAW	0.492743	0.500694	0.0765745	0.462407	0.416955	0.0926964	0.476383	0.453896	0.447856	0.478544	0.101651	0.2185	0.436858	0.124397	0.30177	0.510778	0.185886	0.557808	0.348329	0.10695	0.225888	0.127112	0.0513781	0.149514	0.185338	0.770866	0.688196	0.656925	0.770721	0.148183	0.185766	-0.030206	0.218018	1	0.813599	0.739394	0.83335	0.769142	0.181199	0.171924	0.0605286	0.125084	-0.0467627	-0.25071	0.141335	0.181915	0.280522	0.18965	-0.105962
X695.12_RAW	0.38799	0.461605	-0.0389031	0.470683	0.292529	0.0993492	0.502565	0.45558	0.42129	0.49167	-0.049007	0.133567	0.443709	-0.0436611	0.349794	0.476453	0.0461892	0.671654	0.317748	0.000355313	0.193609	0.0153257	0.125927	0.226469	0.0513109	0.856034	0.789289	0.783265	0.871515	0.264925	0.367224	-0.0248207	0.182317	0.813599	1	0.894329	0.650097	0.675331	0.0653794	0.142808	-0.0183545	0.127388	-0.147087	-0.249285	0.174597	0.162902	0.152689	0.191429	-0.145782
X709.14_RAW	0.279516	0.249758	-0.256726	0.388995	0.24709	-0.184991	0.286102	0.18572	0.219649	0.219661	-0.230762	-0.0381378	0.369625	-0.232463	0.175711	0.414004	-0.222831	0.503984	0.0246867	-0.0729286	0.0981267	-0.0565534	-0.094081	0.0917063	-0.0761858	0.682001	0.642565	0.660678	0.869438	0.0233775	0.28833	-0.206454	0.085701	0.739394	0.894329	1	0.700625	0.847813	-0.0787983	-0.0891436	-0.238119	0.0242965	-0.222543	-0.448703	-0.0890573	-0.111478	-0.0721411	-0.0909032	-0.338722
X327.05_RAW	0.301999	0.326232	-0.113624	0.365218	0.206775	-0.121683	0.249265	0.220027	0.282732	0.251868	-0.0111386	0.00630625	0.276808	-0.126609	0.161988	0.378539	-0.0940242	0.469835	0.125585	-0.110452	-0.0101562	-0.070365	-0.0692099	0.096039	-0.00581516	0.532217	0.550122	0.528341	0.646081	0.0522875	0.192315	-0.0674496	0.217049	0.83335	0.650097	0.700625	1	0.834104	0.00712985	0.0196678	-0.117303	0.0501486	-0.216763	-0.364985	-0.0812493	-0.0314004	0.104769	-0.0190908	-0.258935
X357.06_RAW	0.143364	0.108783	-0.321009	0.258281	0.173649	-0.32013	0.116504	0.00833089	0.0876113	0.0368532	-0.192898	-0.153714	0.215506	-0.2491	0.0223001	0.288086	-0.291799	0.35349	-0.164496	-0.142297	-0.0685584	-0.116174	-0.321183	-0.135288	-0.0717523	0.487875	0.456909	0.469002	0.724268	-0.201738	0.0316888	-0.317473	0.00298543	0.769142	0.675331	0.847813	0.834104	1	-0.189399	-0.234304	-0.332101	-0.0786025	-0.283282	-0.497482	-0.264222	-0.295646	-0.181924	-0.28262	-0.381021
X831.22_ABS	0.813875	0.603809	0.548534	0.499896	0.471229	0.370779	0.339053	0.465447	0.413869	0.448781	0.409388	0.716122	0.435287	0.392938	0.372687	0.416778	0.464885	0.361733	0.600289	0.418176	0.47733	0.420852	0.378441	0.300135	0.57491	0.24375	0.247273	0.200803	0.101141	0.277699	0.129692	0.225345	0.106792	0.181199	0.0653794	-0.0787983	0.00712985	-0.189399	1	0.75184	0.548804	0.647298	0.731123	0.411379	0.562539	0.699588	0.703673	0.6558	0.406005
X787.19_ABS	0.551046	0.827097	0.638076	0.695618	0.181617	0.615557	0.585946	0.680664	0.558823	0.67062	0.41482	0.635408	0.614234	0.415569	0.681436	0.605387	0.519139	0.618862	0.538037	0.430713	0.40306	0.422376	0.548103	0.527039	0.52565	0.298875	0.341455	0.303537	0.175835	0.526231	0.426008	0.415473	0.413129	0.171924	0.142808	-0.0891436	0.0196678	-0.234304	0.75184	1	0.683321	0.869732	0.470889	0.692463	0.842511	0.905698	0.854686	0.888328	0.539266
X655.15_ABS	0.391996	0.479954	0.945507	0.321349	0.186025	0.550107	0.195294	0.384983	0.374922	0.358881	0.811019	0.692639	0.178954	0.459955	0.41992	0.287238	0.656191	0.144991	0.528543	0.247373	0.417799	0.225203	0.299599	0.25532	0.455563	0.150871	0.120438	0.0435723	-0.0406702	0.233468	0.081589	0.202463	0.13347	0.0605286	-0.0183545	-0.238119	-0.117303	-0.332101	0.548804	0.683321	1	0.461543	0.433832	0.594332	0.409962	0.648862	0.680619	0.618413	0.894465
X801.21_ABS	0.492168	0.771091	0.436149	0.817259	0.0935555	0.418012	0.533543	0.566521	0.459587	0.555954	0.222228	0.545477	0.704216	0.252615	0.718948	0.713836	0.262575	0.67013	0.29886	0.448851	0.356278	0.446533	0.412692	0.498914	0.506793	0.230809	0.336946	0.315095	0.280151	0.401484	0.432985	0.285011	0.358476	0.125084	0.127388	0.0242965	0.0501486	-0.0786025	0.647298	0.869732	0.461543	1	0.355174	0.46618	0.740799	0.74363	0.697199	0.730568	0.298754
X1007.27_ABS	0.450627	0.210179	0.417953	0.0990472	0.656936	0.236574	0.0446255	0.125421	0.0659402	0.106699	0.395849	0.422337	0.0998483	0.290633	0.153407	0.0599251	0.334612	-0.0375494	0.330318	0.265248	0.284678	0.260802	0.102385	0.00485667	0.409223	0.040567	0.0711356	0.0574289	-0.0817847	-0.00087911	-0.097389	0.125135	-0.157883	-0.0467627	-0.147087	-0.222543	-0.216763	-0.283282	0.731123	0.470889	0.433832	0.355174	1	0.410237	0.328905	0.422676	0.424193	0.380574	0.43819
X625.141_ABS	0.111278	0.384685	0.580217	0.1972	0.0118192	0.573278	0.25317	0.347791	0.204924	0.330316	0.428717	0.369148	0.209068	0.456996	0.3305	0.159366	0.492178	0.18099	0.232511	0.3148	0.22493	0.298547	0.380172	0.266139	0.360846	-0.120315	-0.0739265	-0.101464	-0.279187	0.368992	0.214988	0.512784	0.260489	-0.25071	-0.249285	-0.448703	-0.364985	-0.497482	0.411379	0.692463	0.594332	0.46618	0.410237	1	0.594065	0.654818	0.536598	0.639807	0.70539
X933.23_Isomer_ABS	0.434639	0.7702	0.419377	0.629915	0.142491	0.639585	0.799105	0.676944	0.3962	0.676322	0.181484	0.496148	0.713024	0.508295	0.626822	0.54309	0.440609	0.713167	0.456792	0.56282	0.380964	0.552395	0.60702	0.567941	0.367215	0.321887	0.375812	0.354574	0.185735	0.621603	0.518817	0.550921	0.458937	0.141335	0.174597	-0.0890573	-0.0812493	-0.264222	0.562539	0.842511	0.409962	0.740799	0.328905	0.594065	1	0.773671	0.594438	0.779997	0.298538
X963.24_ABS	0.524998	0.766464	0.615595	0.58639	0.148846	0.641248	0.548499	0.796488	0.685366	0.788067	0.432579	0.593025	0.540833	0.463996	0.666953	0.593613	0.652695	0.502467	0.63502	0.424877	0.45124	0.417358	0.637404	0.561245	0.537022	0.285661	0.304274	0.264337	0.0946277	0.654084	0.480349	0.503499	0.484806	0.181915	0.162902	-0.111478	-0.0314004	-0.295646	0.699588	0.905698	0.648862	0.74363	0.422676	0.654818	0.773671	1	0.92744	0.994124	0.517822
X787.19_Isomer_ABS	0.523633	0.711777	0.622114	0.550076	0.190167	0.526849	0.396066	0.703761	0.705513	0.697911	0.459072	0.557157	0.450402	0.360582	0.612793	0.566768	0.607253	0.405317	0.599306	0.30126	0.369927	0.292931	0.477939	0.439526	0.501815	0.298382	0.300943	0.263681	0.140958	0.467715	0.327859	0.340164	0.378551	0.280522	0.152689	-0.0721411	0.104769	-0.181924	0.703673	0.854686	0.680619	0.697199	0.424193	0.536598	0.594438	0.92744	1	0.912558	0.500204
X963.24_Isomer_ABS	0.482444	0.753661	0.575385	0.573014	0.109211	0.619367	0.553535	0.793362	0.670502	0.792835	0.396268	0.540973	0.532088	0.427927	0.660956	0.577134	0.619907	0.518857	0.610263	0.388687	0.40889	0.38104	0.624793	0.555007	0.494179	0.296302	0.321153	0.281748	0.111195	0.65799	0.489355	0.494935	0.481577	0.18965	0.191429	-0.0909032	-0.0190908	-0.28262	0.6558	0.888328	0.618413	0.730568	0.380574	0.639807	0.779997	0.994124	0.912558	1	0.489407
X493.1_ABS	0.181033	0.260671	0.838607	0.0943075	0.114516	0.499907	0.0311286	0.21063	0.183335	0.186846	0.854671	0.541053	0.019684	0.459056	0.228978	0.0632791	0.611481	-0.0328368	0.398574	0.201218	0.322528	0.181469	0.154373	0.0636841	0.400559	-0.0155407	-0.0416454	-0.101975	-0.206738	0.114839	-0.0380193	0.194339	-0.0198295	-0.105962	-0.145782	-0.338722	-0.258935	-0.381021	0.406005	0.539266	0.894465	0.298754	0.43819	0.70539	0.298538	0.517822	0.500204	0.489407	1
X669.17_ABS	0.619715	0.572453	0.841518	0.465312	0.339685	0.585785	0.30188	0.437321	0.360709	0.404336	0.7293	0.857029	0.371751	0.56525	0.485842	0.365959	0.638722	0.242816	0.606084	0.505542	0.565747	0.495248	0.417933	0.335266	0.696931	0.137855	0.166081	0.112606	-0.031562	0.296883	0.129658	0.30681	0.140622	-0.0194065	-0.106882	-0.290128	-0.201039	-0.374863	0.815271	0.747524	0.81552	0.653765	0.655523	0.536304	0.53843	0.675888	0.649036	0.626816	0.722697
X947.25_ABS	0.390931	0.723956	0.306401	0.770397	0.0522905	0.459189	0.704193	0.55065	0.309601	0.544409	0.0684531	0.459838	0.810407	0.379904	0.673775	0.684	0.233816	0.717676	0.216147	0.60544	0.389306	0.598143	0.473373	0.55956	0.383165	0.215348	0.329096	0.320998	0.266892	0.479103	0.543817	0.418667	0.429628	0.0729488	0.11229	0.00768858	-0.0557926	-0.122386	0.473416	0.745684	0.279394	0.889201	0.223826	0.421883	0.864218	0.632216	0.486117	0.632788	0.151844
X801.19_ABS	0.407368	0.509531	0.7547	0.285482	0.254959	0.759457	0.441161	0.509968	0.33037	0.485242	0.67974	0.70083	0.395481	0.83691	0.391942	0.26291	0.810804	0.161785	0.578255	0.685954	0.586013	0.668657	0.529407	0.365439	0.536267	0.0389875	0.0617985	0.0192719	-0.222049	0.440543	0.215112	0.560814	0.267396	-0.119143	-0.237677	-0.48374	-0.380781	-0.538489	0.587278	0.655383	0.670667	0.436021	0.507059	0.724982	0.66241	0.675816	0.559212	0.644911	0.718604
X639.156_ABS	0.0875031	0.487289	0.435741	0.382676	-0.071738	0.459256	0.341339	0.40319	0.224024	0.401971	0.267966	0.302009	0.383764	0.321524	0.483454	0.305776	0.322624	0.375001	0.130058	0.330064	0.142502	0.314615	0.357213	0.315587	0.415213	-0.057506	0.0665983	0.0699158	-0.106452	0.369873	0.298005	0.475577	0.29796	-0.177972	-0.175707	-0.329543	-0.24095	-0.360173	0.421854	0.750173	0.452408	0.715382	0.376678	0.840919	0.689519	0.704895	0.604481	0.709812	0.486427
X977.26_ABS	0.450158	0.689153	0.426347	0.738894	0.0562129	0.368123	0.423219	0.580156	0.517433	0.561646	0.243998	0.489704	0.642196	0.244534	0.670616	0.731748	0.311616	0.526976	0.287477	0.424843	0.371629	0.42052	0.382259	0.470139	0.499163	0.147864	0.230778	0.210074	0.204843	0.396632	0.436559	0.281147	0.377307	0.137066	0.100979	0.0318937	0.0418776	-0.0748995	0.60261	0.792983	0.464715	0.931747	0.331393	0.422618	0.621959	0.787937	0.76848	0.770745	0.313436
X831.2_ABS	0.454334	0.505332	0.839799	0.250143	0.29067	0.675077	0.287847	0.573173	0.514606	0.555794	0.805204	0.690712	0.247227	0.669115	0.398691	0.276681	0.872379	0.0918748	0.699512	0.4348	0.549813	0.422753	0.477535	0.314559	0.570524	0.164641	0.140569	0.0841176	-0.125184	0.419035	0.172448	0.41287	0.230775	0.0585146	-0.0464377	-0.317105	-0.206798	-0.423481	0.623939	0.67624	0.829028	0.385113	0.535128	0.664243	0.491028	0.785941	0.755363	0.759035	0.828087
X933.23_ABS	0.403202	0.760656	0.23886	0.720888	-0.0208802	0.378707	0.690562	0.582282	0.384483	0.600005	0.0146559	0.332017	0.688995	0.158603	0.57791	0.594396	0.143634	0.906265	0.282394	0.258042	0.162964	0.262668	0.420403	0.478946	0.28211	0.429833	0.5095	0.495054	0.42691	0.514897	0.520926	0.364054	0.402611	0.326348	0.449707	0.250749	0.255496	0.0937605	0.466348	0.775563	0.268922	0.762848	0.0858811	0.468503	0.808142	0.651711	0.538481	0.667038	0.14356
X507.114_ABS	0.586485	0.55175	0.729209	0.320921	0.336476	0.667546	0.350964	0.593318	0.530785	0.580579	0.719252	0.732657	0.280228	0.571272	0.442022	0.283775	0.758142	0.222872	0.849827	0.400607	0.523398	0.399689	0.602316	0.452422	0.564621	0.275504	0.271037	0.209164	-0.0304961	0.547468	0.290029	0.467872	0.290771	0.0710375	0.058298	-0.222166	-0.111828	-0.415574	0.73168	0.696072	0.728445	0.418652	0.556855	0.539337	0.533134	0.770893	0.702634	0.742918	0.688631
X815.2_ABS	0.402491	0.482015	0.471721	0.42206	0.251361	0.590759	0.452934	0.416312	0.219026	0.387488	0.374176	0.614271	0.552287	0.711396	0.44014	0.380974	0.535971	0.20957	0.357012	0.813831	0.567739	0.796139	0.488921	0.414182	0.50216	-0.0566137	0.0207377	0.0135153	-0.155088	0.375216	0.294224	0.50283	0.290503	-0.208085	-0.31804	-0.412593	-0.409048	-0.454749	0.56871	0.57811	0.364499	0.598755	0.516242	0.520361	0.655133	0.545084	0.417605	0.510902	0.385288
X845.21_ABS	0.625564	0.553307	0.711905	0.482295	0.428382	0.632087	0.3897	0.541994	0.42223	0.506752	0.63056	0.83155	0.510498	0.723144	0.529093	0.487858	0.73696	0.161642	0.601109	0.741838	0.824625	0.738155	0.550225	0.462698	0.727872	0.15083	0.177829	0.149348	-0.00525486	0.410574	0.334262	0.389289	0.279271	-0.0592941	-0.107688	-0.223776	-0.295841	-0.372955	0.688048	0.607336	0.59928	0.561127	0.588721	0.478729	0.497916	0.642427	0.550784	0.59342	0.573559
X815.2_Isomer_ABS	0.436441	0.51343	0.463488	0.461588	0.259336	0.592901	0.474988	0.443076	0.248472	0.414397	0.369408	0.627216	0.583752	0.711125	0.461466	0.421014	0.534051	0.245767	0.374758	0.824714	0.581273	0.810645	0.499296	0.432254	0.512676	-0.0321271	0.0485659	0.0385677	-0.122996	0.389008	0.310727	0.494024	0.30095	-0.173862	-0.287205	-0.381073	-0.367976	-0.421268	0.586584	0.587492	0.351476	0.622293	0.506546	0.499475	0.658808	0.55634	0.431802	0.522278	0.360132
X521.09_ABS	0.413359	0.624605	0.468164	0.464572	0.123399	0.679625	0.548504	0.678978	0.521373	0.669457	0.268692	0.54782	0.472655	0.498236	0.622019	0.430032	0.564399	0.375624	0.608677	0.52482	0.462939	0.516927	0.874548	0.775239	0.424996	0.13442	0.208769	0.186412	-0.0855974	0.829544	0.65924	0.700812	0.665183	-0.173265	-0.0843221	-0.31888	-0.264356	-0.552932	0.531528	0.725425	0.425106	0.566531	0.356392	0.622246	0.724365	0.784932	0.614288	0.778001	0.325795
X535.11_ABS	0.413881	0.664266	0.411967	0.620103	0.0764948	0.593261	0.564438	0.645448	0.516583	0.640327	0.180258	0.51587	0.586423	0.379479	0.719786	0.589446	0.412922	0.47331	0.507247	0.509622	0.44526	0.502444	0.836028	0.86932	0.352886	0.169184	0.282977	0.257608	0.0752965	0.812335	0.787158	0.645438	0.746259	-0.108884	-0.0071159	-0.152392	-0.117042	-0.396408	0.458315	0.711217	0.389041	0.669887	0.234451	0.487121	0.683719	0.730886	0.597478	0.728723	0.223651
Patuletin_ABS	0.513906	0.532515	0.573708	0.489109	0.0148476	0.431804	0.462268	0.492809	0.45318	0.480592	0.41008	0.62471	0.413134	0.421228	0.411093	0.482859	0.489467	0.369021	0.561711	0.391372	0.550223	0.383839	0.588981	0.618514	0.166278	0.279624	0.224814	0.136126	0.13298	0.557294	0.495614	0.297746	0.505897	0.150181	0.206452	0.0582293	0.0641763	-0.167569	0.324555	0.442723	0.568022	0.306828	-0.115753	0.211086	0.400118	0.452731	0.361923	0.439911	0.401348
X519.08_ABS	0.429197	0.539139	0.321737	0.432259	0.207598	0.269175	0.395901	0.473196	0.352837	0.503348	0.212382	0.328398	0.390816	0.0681328	0.446481	0.344563	0.238133	0.555221	0.468698	0.0502984	0.168707	0.0403184	0.192361	0.178445	0.351936	0.554302	0.52233	0.507256	0.445036	0.221283	0.173974	0.013855	-0.0371982	0.348078	0.493432	0.264225	0.119057	0.00462423	0.605724	0.658901	0.427848	0.563928	0.402556	0.2607	0.59451	0.663647	0.654502	0.689689	0.291814
X503.08_ABS	0.30858	0.482083	0.258191	0.414601	0.126434	0.247573	0.344928	0.374601	0.220658	0.41528	0.168915	0.265845	0.373874	0.0159142	0.445681	0.268856	0.133698	0.565287	0.340833	0.0339706	0.0834699	0.0387092	0.200943	0.20707	0.370905	0.397997	0.553942	0.563204	0.355213	0.24473	0.238616	0.161505	0.000774786	0.167514	0.347103	0.150958	0.0916856	-0.0641566	0.531084	0.612611	0.302986	0.608082	0.395201	0.282521	0.574056	0.588141	0.552645	0.620589	0.196623
X505.1_ABS	0.284162	0.476227	0.248209	0.385001	0.129684	0.262815	0.34269	0.394576	0.236397	0.436929	0.186549	0.238073	0.348072	0.0158036	0.430194	0.250136	0.149197	0.563835	0.349495	0.00498079	0.071524	0.0120083	0.178737	0.169753	0.36257	0.42617	0.558971	0.569744	0.362724	0.242108	0.229027	0.163371	-0.00566826	0.22051	0.39875	0.182481	0.137154	-0.0270218	0.505531	0.607455	0.304123	0.573784	0.383979	0.307929	0.561305	0.598061	0.561241	0.633549	0.228108
X533.09_ABS	0.371103	0.450551	0.0845336	0.525444	0.149522	-0.00452047	0.313826	0.29014	0.226983	0.32293	-0.0116641	0.174404	0.457653	-0.176415	0.407488	0.452018	-0.0933045	0.607668	0.194347	-0.0398087	0.061609	-0.0423711	-0.0158714	0.134628	0.222404	0.554805	0.566572	0.566649	0.673568	0.0474809	0.212164	-0.156944	-0.0507175	0.471767	0.616094	0.588687	0.382108	0.372317	0.412776	0.446343	0.193891	0.551756	0.19163	-0.0736474	0.368905	0.393575	0.442941	0.418885	0.00613546
X697.14_ABS	0.350623	0.614538	0.364895	0.472449	0.0116031	0.620702	0.572496	0.709666	0.539275	0.71006	0.19355	0.430795	0.48328	0.406882	0.607696	0.469969	0.49008	0.475995	0.544175	0.428863	0.376184	0.427309	0.845888	0.779311	0.331334	0.169139	0.256468	0.231808	-0.0128607	0.899492	0.758613	0.745799	0.743689	-0.0547068	0.0816949	-0.157933	-0.108941	-0.392303	0.409205	0.666339	0.341425	0.525712	0.192129	0.573435	0.701094	0.781514	0.578712	0.790807	0.263888
X711.14_ABS	0.27357	0.4573	0.213537	0.456138	-0.0730866	0.359463	0.428689	0.491813	0.383554	0.491937	0.0221972	0.281859	0.489429	0.245515	0.464791	0.506166	0.254182	0.372585	0.277837	0.38983	0.336327	0.382282	0.663286	0.732991	0.103035	0.0259304	0.159991	0.149147	0.0248545	0.722987	0.796816	0.609	0.734952	-0.0610837	0.0608263	0.0233988	-0.0348676	-0.224018	0.259343	0.479653	0.20898	0.45368	0.0444617	0.382364	0.507517	0.586292	0.430563	0.591427	0.118086
X329.06_ABS	0.141901	0.329414	0.33927	0.249582	0.0148965	0.592974	0.377166	0.325328	0.152719	0.31272	0.221435	0.367285	0.36756	0.505822	0.350243	0.215068	0.370812	0.227374	0.256816	0.521916	0.310881	0.518058	0.631763	0.595581	0.19868	-0.158039	0.0326622	0.0271401	-0.242591	0.645765	0.587216	0.860042	0.556284	-0.359725	-0.263053	-0.370322	-0.318812	-0.503317	0.232268	0.428239	0.250469	0.333857	0.192872	0.652502	0.51655	0.426711	0.23442	0.412057	0.332886
Jaceidin_ABS	0.272391	0.462694	0.380137	0.448045	0.0234876	0.575614	0.430428	0.43208	0.282778	0.411121	0.179291	0.464095	0.469531	0.421082	0.56553	0.420986	0.345463	0.296505	0.351309	0.543671	0.399385	0.531435	0.747948	0.772626	0.303268	-0.0640835	0.0737304	0.0592317	-0.126288	0.714463	0.708952	0.705546	0.683641	-0.319125	-0.227077	-0.306232	-0.293155	-0.494675	0.349529	0.560552	0.327395	0.532414	0.234829	0.551623	0.581215	0.555512	0.390947	0.536519	0.266675
X343.05_ABS	0.428933	0.423137	0.484667	0.293683	0.166579	0.325724	0.318637	0.354523	0.248017	0.358809	0.375036	0.437393	0.259607	0.176016	0.314333	0.234353	0.330914	0.396166	0.538528	0.0674051	0.214345	0.0419624	0.200994	0.17166	0.356642	0.461036	0.361423	0.318988	0.299272	0.214574	0.115427	0.0419566	0.00425961	0.315155	0.41032	0.189513	0.0224744	-0.0747062	0.555965	0.565776	0.590144	0.363238	0.332211	0.280501	0.497682	0.568978	0.543243	0.563704	0.481847
X695.12_ABS	0.173062	0.221317	0.00256525	0.172555	-0.0685881	-0.0865377	0.157598	0.23875	0.161624	0.274996	-0.0457299	-0.0466316	0.154095	-0.255523	0.0790485	0.165387	-0.0624582	0.437027	0.13722	-0.278969	-0.101239	-0.283138	-0.0798353	-0.0608217	-0.00175364	0.385513	0.346876	0.345669	0.39158	0.0873097	0.1228	-0.106597	-0.117545	0.416034	0.662836	0.534296	0.265853	0.25761	0.25537	0.297714	0.161914	0.231497	0.0645954	0.0397915	0.279108	0.404778	0.359214	0.447024	0.105146
X709.14_ABS	0.0595009	0.00010358	-0.296604	0.129392	-0.0885431	-0.383244	-0.0441938	-0.037861	-0.00198486	-0.00590447	-0.285875	-0.236588	0.121054	-0.466273	-0.0733667	0.159475	-0.374788	0.276697	-0.164136	-0.333065	-0.164746	-0.331022	-0.294254	-0.148297	-0.180344	0.278921	0.262458	0.293913	0.499709	-0.151671	0.112468	-0.305646	-0.157135	0.398237	0.629981	0.768533	0.413897	0.549298	-0.00246839	-0.0417933	-0.159758	0.0602846	-0.134998	-0.320104	-0.0930397	0.00915124	0.0411711	0.0362291	-0.208732
X327.05_ABS	0.0902133	0.150677	0.274008	0.111993	-0.0799217	0.0973267	0.0799771	0.0281952	-0.144297	0.0514074	0.210858	0.168225	0.126611	-0.0250997	0.151452	-0.017369	0.0309081	0.261285	0.131975	-0.0668062	-0.0417627	-0.0828377	-0.06346	-0.0688182	0.337444	0.105355	0.225996	0.236982	0.0881883	-0.0338161	-0.0504585	0.00394209	-0.236895	-0.0239104	0.101262	-0.0293335	-0.151137	-0.180285	0.374784	0.378238	0.327652	0.37465	0.278941	0.241671	0.378617	0.361462	0.3255	0.379493	0.318473
X357.06_ABS	0.0644216	0.0848831	-0.173348	0.216312	0.0500099	-0.178208	0.109207	-0.0457504	-0.139885	-0.0219842	-0.244537	-0.0692613	0.21666	-0.287037	0.168903	0.146377	-0.330804	0.341965	-0.118869	-0.131932	-0.139289	-0.148356	-0.260243	-0.130809	0.193983	0.375598	0.341775	0.367963	0.544159	-0.217801	-0.0730492	-0.276517	-0.265058	0.290039	0.421795	0.476445	0.127173	0.353486	0.110933	0.0822171	-0.101827	0.264393	0.0542286	-0.177765	0.134415	0.0132255	0.0364727	0.0371886	-0.174713
p-Value Matrix
	X831.22_RAW	X787.19_RAW	X655.15_RAW	X801.21_RAW	X1007.27_RAW	X625.141_RAW	X933.23_Isomer_RAW	X963.24_RAW	X787.19_Isomer_RAW	X963.24_Isomer_RAW	X493.1_RAW	X669.17_RAW	X947.25_RAW	X801.19_RAW	X639.156_RAW	X977.26_RAW	X831.2_RAW	X933.23_RAW	X507.114_RAW	X815.2_RAW	X845.21_RAW	X815.2_Isomer_RAW	X521.09_RAW	X535.11_RAW	Patuletin_RAW	X519.08_RAW	X503.08_RAW	X505.1_RAW	X533.09_RAW	X697.14_RAW	X711.14_RAW	X329.06_RAW	Jaceidin_RAW	X343.05_RAW	X695.12_RAW	X709.14_RAW	X327.05_RAW	X357.06_RAW	X831.22_ABS	X787.19_ABS	X655.15_ABS	X801.21_ABS	X1007.27_ABS	X625.141_ABS	X933.23_Isomer_ABS	X963.24_ABS	X787.19_Isomer_ABS	X963.24_Isomer_ABS	X493.1_ABS
X831.22_RAW	0	3.56021e-06	0.00596007	1.67522e-05	6.26933e-05	0.0160767	0.000853989	0.000148545	0.00032121	0.000213093	0.0456287	1.94771e-08	0.0001154	0.00278161	0.00285656	3.50957e-05	0.00182281	0.00341293	4.96071e-06	0.000437006	1.97497e-06	0.000268492	0.00184254	0.00187991	0.00207926	0.000735008	0.00163283	0.00655389	0.0106522	0.0114535	0.0362651	0.146422	0.0521613	0.00566835	0.0341242	0.134674	0.104812	0.449776	4.51434e-08	0.00160023	0.032161	0.00573338	0.0124532	0.558264	0.016389	0.00289426	0.0029817	0.00693346	0.338383
X787.19_RAW	3.56021e-06	0	0.00152484	6.18939e-13	0.0512678	1.2965e-05	5.7973e-10	2.7159e-11	4.99287e-07	3.6726e-11	0.0541505	2.96592e-06	3.62163e-10	0.00086754	1.21472e-09	1.63674e-10	0.000430295	1.39995e-08	4.02023e-05	0.000106025	0.000100108	8.29425e-05	9.33954e-06	1.56846e-06	0.00194833	9.79712e-05	3.16636e-05	0.000147208	0.00173747	1.27422e-05	7.02191e-05	0.00661756	0.000117588	0.00483138	0.0102367	0.183169	0.0785072	0.567177	0.000411066	1.75531e-08	0.00727302	6.14644e-07	0.264939	0.0358156	6.45142e-07	7.88395e-07	1.03144e-05	1.52611e-06	0.164141
X655.15_RAW	0.00596007	0.00152484	0	0.0323862	0.111203	4.63475e-05	0.0895631	0.00821753	0.0201698	0.0141009	4.91386e-10	2.14417e-08	0.111773	6.05265e-05	0.00494764	0.0439886	1.82983e-07	0.344625	0.000307838	0.0122547	0.000308455	0.0154766	0.0170712	0.0430165	0.00048053	0.257302	0.241578	0.443171	0.99944	0.0720456	0.354762	0.0741486	0.196539	0.687548	0.838272	0.17085	0.549946	0.0836947	0.00169788	0.000148536	3.56727e-15	0.0159779	0.0215456	0.000776583	0.0210588	0.000293509	0.000242206	0.000879466	7.21481e-09
X801.21_RAW	1.67522e-05	6.18939e-13	0.0323862	0	0.0996312	0.00333675	3.03997e-07	1.84134e-06	4.50629e-05	2.10865e-06	0.291247	6.29194e-05	2.55704e-12	0.0260442	1.36919e-09	1.22213e-15	0.0458186	7.30501e-09	0.00754517	0.00023638	0.000294133	0.000173302	0.000608605	3.67176e-06	0.00940176	0.000384699	5.71746e-05	0.000186839	9.54849e-05	0.000730059	3.85326e-05	0.0698891	0.000449657	0.0100887	0.00866365	0.0336226	0.0471957	0.168183	0.00491029	1.97802e-05	0.0833491	3.57042e-08	0.602551	0.296247	0.000191367	0.000660581	0.00163733	0.000934189	0.620105
X1007.27_RAW	6.26933e-05	0.0512678	0.111203	0.0996312	0	0.0743518	0.0534627	0.0786179	0.0942467	0.0840808	0.092526	0.00429503	0.0571021	0.00892924	0.0833101	0.0583634	0.0176968	0.428691	0.00458757	0.00784982	0.000681789	0.00576245	0.180235	0.183528	0.0768027	0.00165778	0.00325524	0.00647222	0.018027	0.411216	0.425901	0.356399	0.626181	0.021892	0.116717	0.188047	0.272934	0.358777	0.00857608	0.336798	0.325002	0.622909	8.03654e-05	0.950572	0.45257	0.432448	0.314149	0.565643	0.546797
X625.141_RAW	0.0160767	1.2965e-05	4.63475e-05	0.00333675	0.0743518	0	1.62087e-05	9.13293e-07	0.00035481	3.0224e-06	0.0012357	7.98726e-06	0.000871818	1.31441e-08	2.48542e-06	0.00265789	5.34655e-08	0.0219961	5.20896e-06	6.94068e-06	4.63123e-05	9.15833e-06	6.20573e-07	2.99445e-05	0.0036172	0.0296984	0.0271924	0.0489769	0.458817	4.0771e-06	0.00105333	1.28867e-05	0.000657881	0.626119	0.60144	0.327745	0.521812	0.0845925	0.043686	0.000293836	0.00163614	0.0215251	0.208149	0.000927934	0.000141626	0.000134339	0.00277915	0.000262767	0.00490917
X933.23_Isomer_RAW	0.000853989	5.7973e-10	0.0895631	3.03997e-07	0.0534627	1.62087e-05	0	1.59039e-08	0.00057498	1.1527e-08	0.50234	0.00128073	4.73489e-11	0.000228015	1.17033e-06	8.69781e-07	0.00493447	1.09503e-08	0.000911372	8.21774e-06	0.00033269	6.41371e-06	5.50117e-06	1.52697e-06	0.058659	3.79278e-05	2.03809e-05	4.89341e-05	0.00117515	1.89449e-06	6.53044e-06	0.000927293	5.97485e-05	0.00778446	0.00465054	0.12535	0.184064	0.53981	0.0668205	0.000668392	0.301034	0.00239526	0.814865	0.177062	1.19229e-07	0.00169929	0.0302614	0.00150834	0.870288
X963.24_RAW	0.000148545	2.7159e-11	0.00821753	1.84134e-06	0.0786179	9.13293e-07	1.59039e-08	0	1.56028e-11	4.48261e-30	0.0728766	0.000103327	2.14156e-06	0.000226943	1.50262e-08	7.53022e-08	4.33496e-06	5.16442e-05	7.45208e-07	0.000187366	3.91374e-05	0.00014305	2.16658e-08	4.19947e-07	0.00396149	0.000157239	0.000315211	0.000915699	0.0169015	3.17096e-09	1.25679e-05	0.000702665	6.43909e-06	0.0117548	0.011408	0.325809	0.242679	0.96515	0.00954387	3.48558e-05	0.0356601	0.00109953	0.509008	0.0596656	3.99309e-05	1.40449e-07	1.43233e-05	1.70272e-07	0.263892
X787.19_Isomer_RAW	0.00032121	4.99287e-07	0.0201698	4.50629e-05	0.0942467	0.00035481	0.00057498	1.56028e-11	0	4.6672e-11	0.0690506	0.000714055	0.00118538	0.0110162	4.40076e-06	1.34197e-06	4.57317e-05	0.00557362	5.21902e-06	0.0100213	0.00069005	0.0083328	1.64881e-05	4.58877e-05	0.0468699	0.000854409	0.0025373	0.00670405	0.0261915	1.12157e-05	0.00106638	0.0252077	0.000129216	0.013072	0.0204194	0.243511	0.130059	0.645255	0.0229925	0.0013282	0.0412092	0.0106172	0.729193	0.277345	0.0302008	2.92714e-05	1.33435e-05	5.03034e-05	0.332171
X963.24_Isomer_RAW	0.000213093	3.6726e-11	0.0141009	2.10865e-06	0.0840808	3.0224e-06	1.1527e-08	4.48261e-30	4.6672e-11	0	0.0940252	0.000262087	1.90858e-06	0.00048195	2.84192e-08	1.55372e-07	1.1006e-05	2.33967e-05	1.0849e-06	0.000405371	9.50185e-05	0.000305947	5.05932e-08	5.39795e-07	0.00640462	6.00426e-05	8.99292e-05	0.000292686	0.00911332	4.07604e-09	8.81009e-06	0.000857021	7.69045e-06	0.00747138	0.0057902	0.243483	0.179374	0.846691	0.0128628	5.00927e-05	0.0514652	0.00142345	0.574669	0.0746251	4.08407e-05	2.34214e-07	1.80812e-05	1.75829e-07	0.322833
X493.1_RAW	0.0456287	0.0541505	4.91386e-10	0.291247	0.092526	0.0012357	0.50234	0.0728766	0.0690506	0.0940252	0	1.85642e-05	0.552087	0.000248865	0.0704865	0.314275	9.20358e-07	0.977932	0.000293155	0.0595141	0.00298197	0.0569868	0.180357	0.368556	0.00172934	0.331555	0.299075	0.520323	0.864859	0.3372	0.949885	0.291809	0.742313	0.592997	0.797047	0.219871	0.953416	0.30712	0.024671	0.0226485	5.48264e-08	0.23788	0.0303607	0.0180868	0.337158	0.0169638	0.0107161	0.0301697	1.84562e-09
X669.17_RAW	1.94771e-08	2.96592e-06	2.14417e-08	6.29194e-05	0.00429503	7.98726e-06	0.00128073	0.000103327	0.000714055	0.000262087	1.85642e-05	0	0.000437812	1.08702e-06	9.2217e-05	0.000250282	3.97242e-07	0.0269871	4.48214e-07	4.35484e-06	1.66786e-09	4.07051e-06	0.000117244	0.000400271	1.06687e-05	0.0160473	0.0175406	0.0490845	0.180021	0.00364221	0.0325937	0.0231259	0.0247794	0.246047	0.48165	0.841413	0.973616	0.417371	8.59313e-06	0.000161489	2.22025e-05	0.00182363	0.0200764	0.0446933	0.00529587	0.000553146	0.00138281	0.00202368	0.00201994
X947.25_RAW	0.0001154	3.62163e-10	0.111773	2.55704e-12	0.0571021	0.000871818	4.73489e-11	2.14156e-06	0.00118538	1.90858e-06	0.552087	0.000437812	0	0.00143401	4.05671e-07	4.24921e-11	0.0288725	3.06108e-08	0.012633	4.9457e-07	6.0758e-05	3.52004e-07	0.000235436	3.21881e-06	0.0172517	0.000573349	7.89912e-05	0.00010225	0.000232985	0.000252784	2.74008e-06	0.00683758	0.000269668	0.0157877	0.0140463	0.0443967	0.138652	0.25274	0.0162115	0.000305364	0.344051	1.40626e-05	0.599605	0.267531	9.791e-06	0.0020302	0.0125025	0.00247453	0.917771
X801.19_RAW	0.00278161	0.00086754	6.05265e-05	0.0260442	0.00892924	1.31441e-08	0.000228015	0.000226943	0.0110162	0.00048195	0.000248865	1.08702e-06	0.00143401	0	0.00392018	0.0105394	3.10288e-10	0.204829	8.59417e-05	1.25455e-10	6.70034e-08	1.61535e-10	0.000111364	0.00183582	0.00256251	0.115378	0.117784	0.202166	0.783348	0.00147424	0.030437	0.000154744	0.00896802	0.512501	0.8188	0.216396	0.504971	0.184364	0.0317132	0.0223808	0.0105469	0.178044	0.119217	0.0111232	0.00413238	0.00980083	0.0502898	0.0183239	0.0107193
X639.156_RAW	0.00285656	1.21472e-09	0.00494764	1.36919e-09	0.0833101	2.48542e-06	1.17033e-06	1.50262e-08	4.40076e-06	2.84192e-08	0.0704865	9.2217e-05	4.05671e-07	0.00392018	0	1.44084e-09	0.00179172	4.03978e-05	0.000530913	0.000245237	0.000154389	0.00023954	6.03317e-06	7.85042e-08	0.00187208	0.000480874	0.000162262	0.000398045	0.00284775	9.83346e-06	5.74115e-06	0.00927347	4.77302e-05	0.105089	0.058113	0.353009	0.392433	0.906886	0.0425312	3.38778e-05	0.0208757	7.61764e-06	0.418314	0.0744541	0.000210264	5.69923e-05	0.000318363	7.01188e-05	0.223557
X977.26_RAW	3.50957e-05	1.63674e-10	0.0439886	1.22213e-15	0.0583634	0.00265789	8.69781e-07	7.53022e-08	1.34197e-06	1.55372e-07	0.314275	0.000250282	4.24921e-11	0.0105394	1.44084e-09	0	0.0138748	3.53177e-06	0.00689071	7.75894e-05	3.98455e-05	5.66789e-05	0.000313319	1.26791e-06	0.0151988	0.000526484	0.000289839	0.00085511	0.000203628	0.000220465	7.24069e-06	0.0405291	4.61083e-05	0.00392365	0.00777407	0.0229432	0.0391399	0.122636	0.021954	0.000393242	0.12379	9.46342e-06	0.753096	0.400241	0.0019274	0.000544403	0.00109279	0.000840934	0.739738
X831.2_RAW	0.00182281	0.000430295	1.82983e-07	0.0458186	0.0176968	5.34655e-08	0.00493447	4.33496e-06	4.57317e-05	1.1006e-05	9.20358e-07	3.97242e-07	0.0288725	3.10288e-10	0.00179172	0.0138748	0	0.361701	7.40496e-08	7.53724e-05	6.76491e-07	7.72825e-05	5.2251e-05	0.00344275	0.00050951	0.0530918	0.0832889	0.167875	0.84272	0.000578092	0.0628962	0.00230919	0.0116023	0.325369	0.808495	0.236576	0.62116	0.117675	0.00964273	0.00328602	8.24059e-05	0.160971	0.0707042	0.00573225	0.0148132	9.26047e-05	0.000373042	0.000258604	0.000330627
X933.23_RAW	0.00341293	1.39995e-08	0.344625	7.30501e-09	0.428691	0.0219961	1.09503e-08	5.16442e-05	0.00557362	2.33967e-05	0.977932	0.0269871	3.06108e-08	0.204829	4.03978e-05	3.53177e-06	0.361701	0	0.0430129	0.0386336	0.0920497	0.0315078	0.010324	0.00107196	0.144377	3.95149e-05	2.43253e-06	5.2961e-06	1.73971e-05	0.00135347	0.000294941	0.0569186	0.00691671	0.00136123	4.82886e-05	0.00451734	0.00880139	0.0553317	0.0495073	0.000266714	0.444596	5.09689e-05	0.84383	0.3385	9.7325e-06	0.0046599	0.0262813	0.00330599	0.863234
X507.114_RAW	4.96071e-06	4.02023e-05	0.000307838	0.00754517	0.00458757	5.20896e-06	0.000911372	7.45208e-07	5.21902e-06	1.0849e-06	0.000293155	4.48214e-07	0.012633	8.59417e-05	0.000530913	0.00689071	7.40496e-08	0.0430129	0	0.00301823	2.04717e-05	0.00231891	4.41208e-06	0.000265644	0.00166671	0.000305885	0.00156324	0.0064403	0.127481	6.40931e-05	0.0177169	0.0194372	0.0157376	0.0592452	0.0870639	0.896971	0.508448	0.385046	0.000453414	0.00216405	0.00267732	0.108652	0.0746235	0.216298	0.0111638	0.000163456	0.000465902	0.000342384	0.029137
X815.2_RAW	0.000437006	0.000106025	0.0122547	0.00023638	0.00784982	6.94068e-06	8.21774e-06	0.000187366	0.0100213	0.000405371	0.0595141	4.35484e-06	4.9457e-07	1.25455e-10	0.000245237	7.75894e-05	7.53724e-05	0.0386336	0.00301823	0	5.07592e-09	3.28972e-32	2.73231e-05	3.63323e-05	0.00669176	0.102718	0.068891	0.095856	0.280014	0.000689194	0.00112986	0.000404385	0.00118342	0.573765	0.998513	0.701732	0.561208	0.453191	0.0214686	0.0174989	0.187525	0.0128471	0.156596	0.0901986	0.00120476	0.0192638	0.105707	0.0337759	0.286316
X845.21_RAW	1.97497e-06	0.000100108	0.000308455	0.000294133	0.000681789	4.63123e-05	0.00033269	3.91374e-05	0.00069005	9.50185e-05	0.00298197	1.66786e-09	6.0758e-05	6.70034e-08	0.000154389	3.98455e-05	6.76491e-07	0.0920497	2.04717e-05	5.07592e-09	0	2.5462e-09	2.8379e-05	6.61645e-05	0.00030026	0.00690889	0.0102405	0.0210691	0.077501	0.00137796	0.00194735	0.021879	0.00597576	0.23004	0.305306	0.605944	0.95752	0.718864	0.00764586	0.0272106	0.0215985	0.0533048	0.127324	0.232076	0.0377998	0.0123198	0.0442102	0.0248634	0.0821599
X815.2_Isomer_RAW	0.000268492	8.29425e-05	0.0154766	0.000173302	0.00576245	9.15833e-06	6.41371e-06	0.00014305	0.0083328	0.000305947	0.0569868	4.07051e-06	3.52004e-07	1.61535e-10	0.00023954	5.66789e-05	7.72825e-05	0.0315078	0.00231891	3.28972e-32	2.5462e-09	0	2.42198e-05	3.16256e-05	0.0053194	0.0886354	0.0507575	0.0735614	0.246735	0.000574675	0.000944512	0.000369921	0.00106762	0.503264	0.935935	0.766595	0.711765	0.54097	0.0205643	0.0200636	0.231494	0.0133767	0.163922	0.109041	0.00154983	0.0217513	0.116193	0.0377581	0.337199
X521.09_RAW	0.00184254	9.33954e-06	0.0170712	0.000608605	0.180235	6.20573e-07	5.50117e-06	2.16658e-08	1.64881e-05	5.05932e-08	0.180357	0.000117244	0.000235436	0.000111364	6.03317e-06	0.000313319	5.2251e-05	0.010324	4.41208e-06	2.73231e-05	2.8379e-05	2.42198e-05	0	5.01897e-14	0.0201907	0.0368315	0.0262037	0.0421276	0.416373	5.74907e-16	4.9841e-08	2.7222e-06	6.70891e-09	0.787445	0.507286	0.620949	0.716301	0.0835175	0.0391945	0.00171512	0.107739	0.0234238	0.590317	0.038233	0.000375514	0.000151707	0.00755796	0.000223538	0.415353
X535.11_RAW	0.00187991	1.56846e-06	0.0430165	3.67176e-06	0.183528	2.99445e-05	1.52697e-06	4.19947e-07	4.58877e-05	5.39795e-07	0.368556	0.000400271	3.21881e-06	0.00183582	7.85042e-08	1.26791e-06	0.00344275	0.00107196	0.000265644	3.63323e-05	6.61645e-05	3.16256e-05	5.01897e-14	0	0.0633339	0.0133873	0.00418132	0.00842978	0.0649545	3.86586e-12	1.82017e-12	2.86885e-05	3.50444e-11	0.430361	0.228811	0.629827	0.613668	0.475967	0.107081	0.00276759	0.173286	0.00500895	0.979679	0.155157	0.00106133	0.00125215	0.0150894	0.00145616	0.73813
Patuletin_RAW	0.00207926	0.00194833	0.00048053	0.00940176	0.0768027	0.0036172	0.058659	0.00396149	0.0468699	0.00640462	0.00172934	1.06687e-05	0.0172517	0.00256251	0.00187208	0.0151988	0.00050951	0.144377	0.00166671	0.00669176	0.00030026	0.0053194	0.0201907	0.0633339	0	0.0837907	0.081633	0.100396	0.306044	0.0837645	0.268364	0.172822	0.178246	0.326823	0.787717	0.689055	0.97567	0.706329	0.000890197	0.00285326	0.0114114	0.00426316	0.0247346	0.0501096	0.0459104	0.00221452	0.00472231	0.00550858	0.0282713
X519.08_RAW	0.000735008	9.79712e-05	0.257302	0.000384699	0.00165778	0.0296984	3.79278e-05	0.000157239	0.000854409	6.00426e-05	0.331555	0.0160473	0.000573349	0.115378	0.000480874	0.000526484	0.0530918	3.95149e-05	0.000305885	0.102718	0.00690889	0.0886354	0.0368315	0.0133873	0.0837907	0	1.43497e-12	4.00834e-11	3.00682e-11	0.0256657	0.0156914	0.57453	0.0955324	6.22234e-07	1.63194e-09	3.31786e-05	0.00246743	0.0062394	0.194279	0.108635	0.42614	0.219775	0.831451	0.526538	0.0828047	0.125959	0.109247	0.111859	0.935038
X503.08_RAW	0.00163283	3.16636e-05	0.241578	5.71746e-05	0.00325524	0.0271924	2.03809e-05	0.000315211	0.0025373	8.99292e-05	0.299075	0.0175406	7.89912e-05	0.117784	0.000162262	0.000289839	0.0832889	2.43253e-06	0.00156324	0.068891	0.0102405	0.0507575	0.0262037	0.00418132	0.081633	1.43497e-12	0	7.30445e-24	2.67358e-10	0.0132249	0.00257965	0.20396	0.0494773	2.63117e-05	2.17781e-07	0.00012881	0.00163555	0.0111404	0.187709	0.0647901	0.526114	0.0686423	0.708744	0.69784	0.0406923	0.102093	0.106093	0.083548	0.827037
X505.1_RAW	0.00655389	0.000147208	0.443171	0.000186839	0.00647222	0.0489769	4.89341e-05	0.000915699	0.00670405	0.000292686	0.520323	0.0490845	0.00010225	0.202166	0.000398045	0.00085511	0.167875	5.2961e-06	0.0064403	0.095856	0.0210691	0.0735614	0.0421276	0.00842978	0.100396	4.00834e-11	7.30445e-24	0	2.5755e-10	0.0222991	0.00248239	0.235221	0.0665322	8.0395e-05	3.10372e-07	7.07865e-05	0.00268927	0.00893851	0.287331	0.102969	0.819162	0.089881	0.763084	0.593682	0.0545363	0.158077	0.159151	0.13146	0.591816
X533.09_RAW	0.0106522	0.00173747	0.99944	9.54849e-05	0.018027	0.458817	0.00117515	0.0169015	0.0261915	0.00911332	0.864859	0.180021	0.000232985	0.783348	0.00284775	0.000203628	0.84272	1.73971e-05	0.127481	0.280014	0.077501	0.246735	0.416373	0.0649545	0.306044	3.00682e-11	2.67358e-10	2.5755e-10	0	0.272391	0.0209859	0.787737	0.207864	6.27155e-07	3.66769e-10	4.52963e-10	0.000115024	6.04733e-06	0.594866	0.352663	0.831029	0.133754	0.667458	0.135154	0.32577	0.618912	0.457497	0.55856	0.273021
X697.14_RAW	0.0114535	1.27422e-05	0.0720456	0.000730059	0.411216	4.0771e-06	1.89449e-06	3.17096e-09	1.12157e-05	4.07604e-09	0.3372	0.00364221	0.000252784	0.00147424	9.83346e-06	0.000220465	0.000578092	0.00135347	6.40931e-05	0.000689194	0.00137796	0.000574675	5.74907e-16	3.86586e-12	0.0837645	0.0256657	0.0132249	0.0222991	0.272391	0	4.2992e-10	1.39213e-07	2.16744e-10	0.434526	0.15712	0.902408	0.78377	0.285045	0.137334	0.00281711	0.214359	0.0278753	0.996321	0.0447902	0.000245917	8.84242e-05	0.00915375	7.75578e-05	0.54566
X711.14_RAW	0.0362651	7.02191e-05	0.354762	3.85326e-05	0.425901	0.00105333	6.53044e-06	1.25679e-05	0.00106638	8.81009e-06	0.949885	0.0325937	2.74008e-06	0.030437	5.74115e-06	7.24069e-06	0.0628962	0.000294941	0.0177169	0.00112986	0.00194735	0.000944512	4.9841e-08	1.82017e-12	0.268364	0.0156914	0.00257965	0.00248239	0.0209859	4.2992e-10	0	3.27727e-05	2.35178e-10	0.325689	0.0459051	0.122306	0.308612	0.867973	0.494567	0.0189106	0.668208	0.0168494	0.608668	0.253909	0.00330882	0.00721814	0.0769421	0.00606078	0.8419
X329.06_RAW	0.146422	0.00661756	0.0741486	0.0698891	0.356399	1.28867e-05	0.000927293	0.000702665	0.0252077	0.000857021	0.291809	0.0231259	0.00683758	0.000154744	0.00927347	0.0405291	0.00230919	0.0569186	0.0194372	0.000404385	0.021879	0.000369921	2.7222e-06	2.86885e-05	0.172822	0.57453	0.20396	0.235221	0.787737	1.39213e-07	3.27727e-05	0	6.35017e-06	0.874102	0.896415	0.273695	0.723232	0.0873535	0.231192	0.0224148	0.283283	0.12686	0.509981	0.00376172	0.00160497	0.00456249	0.0658752	0.00542605	0.303449
Jaceidin_RAW	0.0521613	0.000117588	0.196539	0.000449657	0.626181	0.000657881	5.97485e-05	6.43909e-06	0.000129216	7.69045e-06	0.742313	0.0247794	0.000269668	0.00896802	4.77302e-05	4.61083e-05	0.0116023	0.00691671	0.0157376	0.00118342	0.00597576	0.00106762	6.70891e-09	3.50444e-11	0.178246	0.0955324	0.0494773	0.0665322	0.207864	2.16744e-10	2.35178e-10	6.35017e-06	0	0.247116	0.334908	0.652503	0.249277	0.987508	0.574334	0.0232629	0.48197	0.0517481	0.404697	0.164447	0.0107422	0.00662396	0.0391329	0.00705012	0.917165
X343.05_RAW	0.00566835	0.00483138	0.687548	0.0100887	0.021892	0.626119	0.00778446	0.0117548	0.013072	0.00747138	0.592997	0.246047	0.0157877	0.512501	0.105089	0.00392365	0.325369	0.00136123	0.0592452	0.573765	0.23004	0.503264	0.787445	0.430361	0.326823	6.22234e-07	2.63117e-05	8.0395e-05	6.27155e-07	0.434526	0.325689	0.874102	0.247116	0	4.60055e-08	3.04541e-06	1.09195e-08	6.83077e-07	0.337933	0.363644	0.750687	0.510155	0.806162	0.18145	0.456282	0.335995	0.133218	0.315492	0.57733
X695.12_RAW	0.0341242	0.0102367	0.838272	0.00866365	0.116717	0.60144	0.00465054	0.011408	0.0204194	0.0057902	0.797047	0.48165	0.0140463	0.8188	0.058113	0.00777407	0.808495	4.82886e-05	0.0870639	0.998513	0.305306	0.935935	0.507286	0.228811	0.787717	1.63194e-09	2.17781e-07	3.10372e-07	3.66769e-10	0.15712	0.0459051	0.896415	0.334908	4.60055e-08	0	2.7491e-11	0.000100898	4.23307e-05	0.731411	0.451554	0.923308	0.50233	0.437968	0.184026	0.356117	0.389731	0.420521	0.310888	0.442088
X709.14_RAW	0.134674	0.183169	0.17085	0.0336226	0.188047	0.327745	0.12535	0.325809	0.243511	0.243483	0.219871	0.841413	0.0443967	0.216396	0.353009	0.0229432	0.236576	0.00451734	0.896971	0.701732	0.605944	0.766595	0.620949	0.629827	0.689055	3.31786e-05	0.00012881	7.07865e-05	4.52963e-10	0.902408	0.122306	0.273695	0.652503	3.04541e-06	2.7491e-11	0	1.62397e-05	3.36664e-09	0.678946	0.639465	0.205107	0.898591	0.237198	0.0128802	0.63979	0.557554	0.704808	0.632841	0.0671042
X327.05_RAW	0.104812	0.0785072	0.549946	0.0471957	0.272934	0.521812	0.184064	0.242679	0.130059	0.179374	0.953416	0.973616	0.138652	0.504971	0.392433	0.0391399	0.62116	0.00880139	0.508448	0.561208	0.95752	0.711765	0.716301	0.613668	0.97567	0.00246743	0.00163555	0.00268927	0.000115024	0.78377	0.308612	0.723232	0.249277	1.09195e-08	0.000100898	1.62397e-05	0	1.02986e-08	0.970172	0.917838	0.537016	0.79242	0.249914	0.0473477	0.669512	0.869165	0.581648	0.920241	0.16707
X357.06_RAW	0.449776	0.567177	0.0836947	0.168183	0.358777	0.0845925	0.53981	0.96515	0.645255	0.846691	0.30712	0.417371	0.25274	0.184364	0.906886	0.122636	0.117675	0.0553317	0.385046	0.453191	0.718864	0.54097	0.0835175	0.475967	0.706329	0.0062394	0.0111404	0.00893851	6.04733e-06	0.285045	0.867973	0.0873535	0.987508	6.83077e-07	4.23307e-05	3.36664e-09	1.02986e-08	0	0.316144	0.212676	0.0729766	0.679702	0.129283	0.00515577	0.158266	0.112693	0.335969	0.130219	0.0377689
X831.22_ABS	4.51434e-08	0.000411066	0.00169788	0.00491029	0.00857608	0.043686	0.0668205	0.00954387	0.0229925	0.0128628	0.024671	8.59313e-06	0.0162115	0.0317132	0.0425312	0.021954	0.00964273	0.0495073	0.000453414	0.0214686	0.00764586	0.0205643	0.0391945	0.107081	0.000890197	0.194279	0.187709	0.287331	0.594866	0.137334	0.494567	0.231192	0.574334	0.337933	0.731411	0.678946	0.970172	0.316144	0	1.67102e-06	0.00168712	0.00011057	4.45632e-06	0.0239131	0.00121311	1.69219e-05	1.43738e-05	8.34943e-05	0.0260033
X787.19_ABS	0.00160023	1.75531e-08	0.000148536	1.97802e-05	0.336798	0.000293836	0.000668392	3.48558e-05	0.0013282	5.00927e-05	0.0226485	0.000161489	0.000305364	0.0223808	3.38778e-05	0.000393242	0.00328602	0.000266714	0.00216405	0.0174989	0.0272106	0.0200636	0.00171512	0.00276759	0.00285326	0.108635	0.0647901	0.102969	0.352663	0.00281711	0.0189106	0.0224148	0.0232629	0.363644	0.451554	0.639465	0.917838	0.212676	1.67102e-06	0	3.15935e-05	4.39711e-10	0.0086305	2.23538e-05	5.25314e-09	6.00406e-12	1.84316e-09	5.7335e-11	0.00210431
X655.15_ABS	0.032161	0.00727302	3.56727e-15	0.0833491	0.325002	0.00163614	0.301034	0.0356601	0.0412092	0.0514652	5.48264e-08	2.22025e-05	0.344051	0.0105469	0.0208757	0.12379	8.24059e-05	0.444596	0.00267732	0.187525	0.0215985	0.231494	0.107739	0.173286	0.0114114	0.42614	0.526114	0.819162	0.831029	0.214359	0.668208	0.283283	0.48197	0.750687	0.923308	0.205107	0.537016	0.0729766	0.00168712	3.15935e-05	0	0.0102482	0.0166123	0.000533893	0.0244503	0.00010507	3.49135e-05	0.000270262	2.7023e-11
X801.21_ABS	0.00573338	6.14644e-07	0.0159779	3.57042e-08	0.622909	0.0215251	0.00239526	0.00109953	0.0106172	0.00142345	0.23788	0.00182363	1.40626e-05	0.178044	7.61764e-06	9.46342e-06	0.160971	5.09689e-05	0.108652	0.0128471	0.0533048	0.0133767	0.0234238	0.00500895	0.00426316	0.219775	0.0686423	0.089881	0.133754	0.0278753	0.0168494	0.12686	0.0517481	0.510155	0.50233	0.898591	0.79242	0.679702	0.00011057	4.39711e-10	0.0102482	0	0.0541001	0.00941633	2.85075e-06	2.49221e-06	1.8594e-05	4.56958e-06	0.108784
X1007.27_ABS	0.0124532	0.264939	0.0215456	0.602551	8.03654e-05	0.208149	0.814865	0.509008	0.729193	0.574669	0.0303607	0.0200764	0.599605	0.119217	0.418314	0.753096	0.0707042	0.84383	0.0746235	0.156596	0.127324	0.163922	0.590317	0.979679	0.0247346	0.831451	0.708744	0.763084	0.667458	0.996321	0.608668	0.509981	0.404697	0.806162	0.437968	0.237198	0.249914	0.129283	4.45632e-06	0.0086305	0.0166123	0.0541001	0	0.0243455	0.0759491	0.0199662	0.0194799	0.0380129	0.0154358
X625.141_ABS	0.558264	0.0358156	0.000776583	0.296247	0.950572	0.000927934	0.177062	0.0596656	0.277345	0.0746251	0.0180868	0.0446933	0.267531	0.0111232	0.0744541	0.400241	0.00573225	0.3385	0.216298	0.0901986	0.232076	0.109041	0.038233	0.155157	0.0501096	0.526538	0.69784	0.593682	0.135154	0.0447902	0.253909	0.00376172	0.164447	0.18145	0.184026	0.0128802	0.0473477	0.00515577	0.0239131	2.23538e-05	0.000533893	0.00941633	0.0243455	0	0.000537771	8.62861e-05	0.0022359	0.000140632	1.34103e-05
X933.23_Isomer_ABS	0.016389	6.45142e-07	0.0210588	0.000191367	0.45257	0.000141626	1.19229e-07	3.99309e-05	0.0302008	4.08407e-05	0.337158	0.00529587	9.791e-06	0.00413238	0.000210264	0.0019274	0.0148132	9.7325e-06	0.0111638	0.00120476	0.0377998	0.00154983	0.000375514	0.00106133	0.0459104	0.0828047	0.0406923	0.0545363	0.32577	0.000245917	0.00330882	0.00160497	0.0107422	0.456282	0.356117	0.63979	0.669512	0.158266	0.00121311	5.25314e-09	0.0244503	2.85075e-06	0.0759491	0.000537771	0	5.33663e-07	0.000532348	3.74429e-07	0.109052
X963.24_ABS	0.00289426	7.88395e-07	0.000293509	0.000660581	0.432448	0.000134339	0.00169929	1.40449e-07	2.92714e-05	2.34214e-07	0.0169638	0.000553146	0.0020302	0.00980083	5.69923e-05	0.000544403	9.26047e-05	0.0046599	0.000163456	0.0192638	0.0123198	0.0217513	0.000151707	0.00125215	0.00221452	0.125959	0.102093	0.158077	0.618912	8.84242e-05	0.00721814	0.00456249	0.00662396	0.335995	0.389731	0.557554	0.869165	0.112693	1.69219e-05	6.00406e-12	0.00010507	2.49221e-06	0.0199662	8.62861e-05	5.33663e-07	0	1.75544e-13	1.38217e-28	0.00338012
X787.19_Isomer_ABS	0.0029817	1.03144e-05	0.000242206	0.00163733	0.314149	0.00277915	0.0302614	1.43233e-05	1.33435e-05	1.80812e-05	0.0107161	0.00138281	0.0125025	0.0502898	0.000318363	0.00109279	0.000373042	0.0262813	0.000465902	0.105707	0.0442102	0.116193	0.00755796	0.0150894	0.00472231	0.109247	0.106093	0.159151	0.457497	0.00915375	0.0769421	0.0658752	0.0391329	0.133218	0.420521	0.704808	0.581648	0.335969	1.43738e-05	1.84316e-09	3.49135e-05	1.8594e-05	0.0194799	0.0022359	0.000532348	1.75544e-13	0	2.1781e-12	0.00487973
X963.24_Isomer_ABS	0.00693346	1.52611e-06	0.000879466	0.000934189	0.565643	0.000262767	0.00150834	1.70272e-07	5.03034e-05	1.75829e-07	0.0301697	0.00202368	0.00247453	0.0183239	7.01188e-05	0.000840934	0.000258604	0.00330599	0.000342384	0.0337759	0.0248634	0.0377581	0.000223538	0.00145616	0.00550858	0.111859	0.083548	0.13146	0.55856	7.75578e-05	0.00606078	0.00542605	0.00705012	0.315492	0.310888	0.632841	0.920241	0.130219	8.34943e-05	5.7335e-11	0.000270262	4.56958e-06	0.0380129	0.000140632	3.74429e-07	1.38217e-28	2.1781e-12	0	0.0060546
X493.1_ABS	0.338383	0.164141	7.21481e-09	0.620105	0.546797	0.00490917	0.870288	0.263892	0.332171	0.322833	1.84562e-09	0.00201994	0.917771	0.0107193	0.223557	0.739738	0.000330627	0.863234	0.029137	0.286316	0.0821599	0.337199	0.415353	0.73813	0.0282713	0.935038	0.827037	0.591816	0.273021	0.54566	0.8419	0.303449	0.917165	0.57733	0.442088	0.0671042	0.16707	0.0377689	0.0260033	0.00210431	2.7023e-11	0.108784	0.0154358	1.34103e-05	0.109052	0.00338012	0.00487973	0.0060546	0
X669.17_ABS	0.000260081	0.000947548	5.69907e-09	0.00956757	0.0662819	0.000671241	0.104956	0.0156648	0.050203	0.0266818	4.83756e-06	1.49046e-09	0.0430946	0.00113472	0.00649195	0.0467158	0.000145541	0.196047	0.000385583	0.00437476	0.00112084	0.00539219	0.0215523	0.0701219	1.87903e-05	0.467559	0.380418	0.553549	0.868497	0.111125	0.494682	0.0991251	0.458581	0.918926	0.574011	0.119889	0.286754	0.0412435	4.10018e-08	2.06568e-06	4.03017e-08	8.93688e-05	8.42713e-05	0.00225081	0.00214478	4.14881e-05	0.000104471	0.000210302	6.47758e-06
X947.25_ABS	0.0326737	6.13064e-06	0.0995991	6.38265e-07	0.783758	0.0106936	1.40758e-05	0.00161529	0.095934	0.00186946	0.719278	0.0105693	5.71309e-08	0.0383807	4.4765e-05	3.08054e-05	0.213657	8.04365e-06	0.251296	0.000392651	0.0334691	0.00048108	0.00823882	0.00130465	0.0366157	0.253095	0.0757688	0.0837062	0.153948	0.00739219	0.00189529	0.0213004	0.0178167	0.701653	0.554671	0.967835	0.769651	0.519393	0.00823218	2.25818e-06	0.134852	5.1654e-11	0.234434	0.0202246	7.5828e-10	0.0001783	0.00645732	0.000175178	0.423128
X801.19_ABS	0.0254595	0.00402734	1.44861e-06	0.126207	0.173917	1.13736e-06	0.0146743	0.00399068	0.0745752	0.00656807	3.60589e-05	1.61073e-05	0.030529	8.26068e-09	0.0321873	0.160419	5.56252e-08	0.393033	0.000817012	2.86336e-05	0.000667211	5.36869e-05	0.00262662	0.0470524	0.00225269	0.837926	0.745626	0.919487	0.238267	0.0148301	0.253629	0.00126541	0.153143	0.530603	0.205974	0.00676215	0.0378993	0.00214189	0.000645228	8.467e-05	5.00088e-05	0.0160125	0.00423973	5.86058e-06	6.67101e-05	4.15958e-05	0.0013157	0.00011946	7.73081e-06
X639.156_ABS	0.645665	0.00631132	0.016088	0.0368761	0.706385	0.0106807	0.0648868	0.0271565	0.23401	0.0276685	0.152236	0.1048	0.0362988	0.0831714	0.00679967	0.100327	0.0820635	0.0411629	0.493338	0.0748606	0.452536	0.0903983	0.052638	0.0893535	0.0225077	0.762775	0.726592	0.713528	0.575559	0.0442432	0.109717	0.00790401	0.109773	0.34675	0.353021	0.0753489	0.199613	0.0505705	0.020234	1.81453e-06	0.0120686	8.86668e-06	0.0401938	5.98498e-09	2.50221e-05	1.36821e-05	0.000403387	1.119e-05	0.00641843
X977.26_ABS	0.0125562	2.5373e-05	0.0188061	3.1176e-06	0.767962	0.0453353	0.019791	0.00077782	0.00340832	0.00123995	0.193811	0.00601936	0.000130339	0.192803	5.01004e-05	4.33212e-06	0.0936797	0.00277139	0.123464	0.0192744	0.0431684	0.020675	0.0370996	0.0087518	0.00498376	0.435526	0.219838	0.265184	0.277539	0.0300048	0.0158678	0.13232	0.0398348	0.470134	0.595457	0.867127	0.826087	0.694052	0.000425076	1.74257e-07	0.0096728	7.65654e-14	0.0736274	0.0199851	0.00024333	2.3603e-07	7.07865e-07	6.26318e-07	0.0916775
X831.2_ABS	0.0116638	0.00439374	6.55449e-09	0.182472	0.119167	4.27191e-05	0.122961	0.00093041	0.00361966	0.00142894	8.06348e-08	2.39083e-05	0.187793	5.28293e-05	0.0290854	0.138841	3.35541e-10	0.629195	1.6973e-05	0.0163448	0.00164752	0.0199415	0.00761619	0.0904589	0.000994821	0.38462	0.458752	0.658534	0.509815	0.0211749	0.362162	0.0233583	0.219844	0.758735	0.807484	0.0877406	0.272879	0.0197071	0.000229348	4.09621e-05	1.51902e-08	0.0355925	0.00231138	6.26231e-05	0.00586421	2.65544e-07	1.40107e-06	1.16228e-06	1.63036e-08
X933.23_ABS	0.0271512	1.06918e-06	0.203659	7.00677e-06	0.912792	0.0390456	2.4046e-05	0.000735929	0.0359211	0.000456988	0.938729	0.073053	2.55256e-05	0.402532	0.000824311	0.000532964	0.448916	5.53799e-12	0.130539	0.168591	0.389548	0.160819	0.0207138	0.00741434	0.130944	0.0177562	0.00402991	0.00541322	0.0186329	0.00359735	0.00316195	0.047958	0.0273987	0.0783945	0.0126559	0.181379	0.172981	0.622144	0.00938733	4.80575e-07	0.150722	9.54014e-07	0.651818	0.00902145	6.64621e-08	9.56727e-05	0.00214228	5.68225e-05	0.44915
X507.114_ABS	0.000658927	0.00157376	4.85739e-06	0.0837841	0.0690533	5.58216e-05	0.0572213	0.000548773	0.0025475	0.000769314	7.51857e-06	4.15685e-06	0.133643	0.000976239	0.0144594	0.128588	1.2167e-06	0.236489	2.83052e-09	0.0282508	0.00299697	0.0286484	0.000428582	0.0120655	0.0011525	0.140598	0.147413	0.267308	0.872902	0.00174084	0.12002	0.0091274	0.119033	0.709128	0.759602	0.238015	0.556311	0.0223789	4.34552e-06	1.94333e-05	5.02637e-06	0.0213055	0.00139292	0.00210087	0.00241734	6.21305e-07	1.49872e-05	2.57828e-06	2.58812e-05
X815.2_ABS	0.0274489	0.00699104	0.00849757	0.0201667	0.180282	0.000587967	0.0119568	0.0221175	0.244883	0.0343769	0.0416469	0.000305031	0.00155382	1.0479e-05	0.0149325	0.0377942	0.00226783	0.26636	0.0527807	4.52787e-08	0.00106669	1.43518e-07	0.00611274	0.0228786	0.00468921	0.766353	0.913385	0.94349	0.413172	0.0410376	0.114516	0.00462544	0.119389	0.269838	0.0867585	0.0234604	0.0248022	0.0115781	0.00104113	0.000820065	0.0476655	0.000473036	0.003496	0.00320076	8.53811e-05	0.0018404	0.0216658	0.00391348	0.0355021
X845.21_ABS	0.000218413	0.00151657	1.02594e-05	0.00695345	0.018187	0.000179016	0.0332746	0.00197672	0.0201114	0.00426678	0.000187624	1.25429e-08	0.00394674	6.35231e-06	0.00264495	0.00624141	3.41133e-06	0.393459	0.000443212	2.71398e-06	2.10688e-08	3.22703e-06	0.00163161	0.0100354	5.15635e-06	0.426267	0.347143	0.43088	0.978014	0.0242173	0.0710177	0.0334774	0.135031	0.755617	0.571108	0.234542	0.112445	0.0423707	2.64597e-05	0.000372163	0.000466237	0.00125579	0.000620914	0.00744517	0.00511092	0.000129378	0.00161019	0.000547265	0.000921357
X815.2_Isomer_ABS	0.0158994	0.00371081	0.00989202	0.0102399	0.166391	0.000554997	0.00799224	0.0142	0.185508	0.0228011	0.0445315	0.000207769	0.000708155	1.05977e-05	0.0102625	0.0205109	0.00236807	0.190497	0.0413049	2.09307e-08	0.000755561	5.62233e-08	0.00497035	0.017056	0.00377025	0.866164	0.798836	0.839649	0.517298	0.0336165	0.0946694	0.00552567	0.106084	0.358179	0.123836	0.0377405	0.045428	0.0204269	0.000657208	0.000641561	0.0568337	0.000240918	0.00428497	0.00495237	7.54372e-05	0.0014103	0.0171852	0.00307079	0.0505987
X521.09_ABS	0.0231786	0.000224806	0.00907824	0.0096982	0.515915	3.62122e-05	0.00169905	3.708e-05	0.00313154	5.21957e-05	0.151085	0.00172656	0.00835045	0.00507804	0.000242895	0.0176978	0.00115883	0.0408005	0.00035825	0.00290549	0.00999154	0.00344537	2.67673e-10	4.893e-07	0.0192262	0.478828	0.268234	0.323979	0.652897	1.46113e-08	7.43394e-05	1.61193e-05	6.06164e-05	0.359857	0.657753	0.0858828	0.158047	0.00153018	0.00250568	5.74738e-06	0.0191917	0.00109927	0.0532226	0.000241256	6.02158e-06	2.81712e-07	0.000304882	4.19234e-07	0.0789307
X535.11_ABS	0.0229881	6.25739e-05	0.0236929	0.000257111	0.687856	0.000549614	0.00115772	0.000117404	0.00347073	0.000138332	0.340488	0.00352381	0.000660008	0.0386157	7.34819e-06	0.000609017	0.0233391	0.00824854	0.00422323	0.00401965	0.0136752	0.00466208	8.85766e-09	4.58401e-10	0.0557795	0.371455	0.129713	0.169333	0.692508	5.01494e-08	2.47183e-07	0.000117442	2.19637e-06	0.566814	0.97023	0.421439	0.537929	0.0301063	0.010863	1.05572e-05	0.0336002	5.14093e-05	0.212381	0.00633201	3.11287e-05	4.50432e-06	0.00048995	4.96431e-06	0.23481
Patuletin_ABS	0.00367367	0.00245104	0.000917875	0.0060902	0.93793	0.0171843	0.0101142	0.0056609	0.0119048	0.00718468	0.0244052	0.000224097	0.023261	0.02044	0.0240209	0.00687826	0.0060475	0.0447722	0.00123796	0.032461	0.00163165	0.0362591	0.000616626	0.00026946	0.379845	0.134517	0.232322	0.473212	0.483595	0.00137826	0.00535292	0.11004	0.00434286	0.428284	0.273701	0.759877	0.736178	0.376105	0.0801449	0.0142865	0.00105919	0.0991045	0.542446	0.262836	0.028462	0.0119999	0.0493789	0.0149907	0.027933
X519.08_ABS	0.0179441	0.00211041	0.0829561	0.0170546	0.270988	0.150324	0.0303368	0.00826616	0.0558157	0.00457662	0.259849	0.076429	0.0327297	0.720539	0.0133887	0.0622351	0.205079	0.00144871	0.00898889	0.791813	0.372824	0.83247	0.308495	0.345449	0.0564882	0.00148097	0.00306731	0.00422243	0.0137282	0.239933	0.357863	0.942072	0.845273	0.0594407	0.00559114	0.158261	0.530902	0.980652	0.000389515	7.52004e-05	0.0183477	0.00117237	0.0274218	0.164094	0.000531318	6.39264e-05	8.72002e-05	2.48601e-05	0.117654
X503.08_ABS	0.0970926	0.00698184	0.168337	0.0227274	0.505564	0.187156	0.0619399	0.0413971	0.241297	0.0224838	0.372226	0.155631	0.0418247	0.93348	0.0135758	0.150826	0.481216	0.00113368	0.0653112	0.858558	0.661007	0.839068	0.286988	0.272235	0.0436089	0.0293929	0.00149377	0.00119346	0.0540719	0.192436	0.204135	0.393865	0.996758	0.376265	0.0602057	0.425871	0.629905	0.736256	0.00253056	0.000320046	0.103626	0.000364368	0.0306575	0.130359	0.000909779	0.000630592	0.00154065	0.000253438	0.297691
X505.1_ABS	0.128046	0.00780742	0.18599	0.0356509	0.494594	0.160576	0.0637655	0.0309462	0.2085	0.0157689	0.323616	0.205198	0.0594453	0.933941	0.0176504	0.182484	0.431351	0.00117506	0.0583428	0.97916	0.707223	0.949783	0.344647	0.369824	0.0489439	0.0188606	0.00132345	0.0010145	0.0488409	0.197395	0.223455	0.388349	0.976285	0.241622	0.0290596	0.334467	0.469848	0.887285	0.00437577	0.000370906	0.102272	0.000916088	0.0361851	0.0978365	0.00125034	0.00048216	0.00125229	0.000171103	0.225369
X533.09_ABS	0.0434884	0.0124698	0.656947	0.00286616	0.430338	0.981086	0.0912532	0.119873	0.227728	0.0817567	0.951221	0.356659	0.010993	0.351053	0.0254123	0.012152	0.623846	0.000368673	0.303432	0.834559	0.746381	0.824069	0.933659	0.47814	0.237499	0.00146324	0.00109814	0.00109605	4.50998e-05	0.803242	0.26035	0.407533	0.790117	0.00849032	0.000289266	0.000621477	0.0371806	0.0427533	0.0233929	0.0134207	0.304588	0.00157355	0.310373	0.698927	0.0448445	0.031413	0.0142331	0.0212259	0.97433
X697.14_ABS	0.0574794	0.00030268	0.0474068	0.00838276	0.951475	0.000252591	0.000946512	1.12574e-05	0.00210388	1.10759e-05	0.305456	0.0174751	0.0068226	0.0256524	0.00036838	0.00877952	0.00597491	0.00784183	0.00187961	0.0180432	0.0404773	0.0185113	3.96426e-09	3.89315e-07	0.073681	0.371583	0.171295	0.21773	0.946223	1.40884e-11	1.18774e-06	2.24576e-06	2.48522e-06	0.774017	0.667802	0.404548	0.566612	0.0320146	0.0247416	5.82274e-05	0.0648152	0.00284936	0.30909	0.00092426	1.59387e-05	3.43334e-07	0.000807428	1.98819e-07	0.158812
X711.14_ABS	0.14352	0.0110627	0.257205	0.011295	0.701115	0.0510603	0.0180951	0.00577387	0.0364095	0.00575968	0.907314	0.1313	0.006052	0.190968	0.00965934	0.00431879	0.175278	0.042592	0.137131	0.0332107	0.0691841	0.0370872	6.47273e-05	4.09414e-06	0.58795	0.89181	0.398372	0.431508	0.896274	6.39597e-06	1.37611e-07	0.000354964	3.74284e-06	0.748474	0.7495	0.90232	0.854862	0.234023	0.166378	0.00731496	0.267739	0.0117998	0.815533	0.0370432	0.00419963	0.000662307	0.0175426	0.000577505	0.534284
X329.06_ABS	0.454462	0.0754696	0.0666349	0.183487	0.937726	0.0005539	0.0399151	0.0793862	0.42043	0.092461	0.239603	0.0458662	0.0456914	0.00434961	0.0577696	0.253728	0.0436658	0.226906	0.170695	0.003095	0.0944972	0.00336304	0.000180808	0.000516041	0.292565	0.404227	0.863955	0.886794	0.196474	0.000116209	0.000646282	1.12799e-09	0.00141219	0.0508793	0.160183	0.0439666	0.0859533	0.00457948	0.216793	0.0182301	0.181885	0.0713816	0.307186	9.31983e-05	0.00347314	0.0186941	0.212443	0.0236594	0.07226
Jaceidin_ABS	0.145323	0.0100361	0.0382526	0.013029	0.901951	0.000874325	0.0175821	0.0171056	0.129994	0.0240101	0.343128	0.00978303	0.00885129	0.0204884	0.0011269	0.0205201	0.0615102	0.111602	0.05696	0.00190169	0.0287807	0.00251086	2.02345e-06	5.65221e-07	0.103289	0.736546	0.698604	0.755867	0.506061	9.21731e-06	1.1594e-05	1.33258e-05	3.12197e-05	0.0856285	0.22753	0.0997958	0.115901	0.00545434	0.0583164	0.00127352	0.0773857	0.00245658	0.211624	0.0015785	0.000756698	0.00143866	0.032666	0.00223987	0.154295
X343.05_ABS	0.0180226	0.0198174	0.00664183	0.115215	0.378973	0.079	0.086135	0.0545737	0.186342	0.0515152	0.0411424	0.0156457	0.165933	0.35216	0.0907027	0.212577	0.07407	0.030216	0.00214001	0.723407	0.255366	0.82574	0.286864	0.364391	0.0530441	0.0103428	0.0497169	0.0857713	0.108143	0.254846	0.543591	0.825764	0.982177	0.089817	0.0243138	0.315849	0.906161	0.694804	0.00142307	0.00112003	0.000597744	0.0484985	0.0728752	0.133248	0.00513507	0.00103417	0.0019206	0.00117885	0.00701368
X695.12_ABS	0.360429	0.239859	0.989266	0.361859	0.718747	0.649324	0.405559	0.203874	0.393512	0.141362	0.810365	0.806695	0.416205	0.172934	0.677981	0.382442	0.743001	0.0157427	0.469629	0.135471	0.594507	0.129486	0.674949	0.749518	0.992662	0.0353855	0.0603853	0.0613451	0.0323609	0.646398	0.517969	0.575037	0.536171	0.0222158	6.57396e-05	0.00235509	0.155618	0.169331	0.173201	0.11008	0.392653	0.218365	0.734516	0.834629	0.135269	0.0265009	0.0512332	0.0132629	0.58028
X709.14_ABS	0.754791	0.999567	0.111477	0.495576	0.641732	0.0365737	0.816626	0.84255	0.991695	0.975297	0.125663	0.208123	0.523983	0.00940027	0.700022	0.399915	0.0412873	0.138817	0.3861	0.0720976	0.384314	0.0739702	0.114477	0.434168	0.340253	0.135541	0.161165	0.114917	0.00492898	0.423663	0.554037	0.10048	0.406954	0.0292862	0.000190983	7.05844e-07	0.0229822	0.00166763	0.989671	0.826432	0.399069	0.751661	0.476923	0.0846196	0.624836	0.961721	0.828978	0.849258	0.268319
X327.05_ABS	0.635435	0.426744	0.142855	0.555725	0.674616	0.608899	0.674403	0.882423	0.446801	0.787327	0.263363	0.374213	0.504963	0.895257	0.424342	0.927415	0.871199	0.163114	0.486934	0.725771	0.826557	0.663424	0.73902	0.717841	0.0682077	0.579525	0.229811	0.207344	0.643072	0.859195	0.791165	0.983505	0.207516	0.900195	0.594421	0.877711	0.425317	0.340416	0.0412897	0.0393087	0.0771399	0.0413683	0.135512	0.198229	0.039096	0.049691	0.0792182	0.0386084	0.0863063
X357.06_ABS	0.735205	0.655615	0.359623	0.250926	0.792982	0.3461	0.565657	0.810282	0.460965	0.9082	0.192798	0.716099	0.250145	0.124065	0.372263	0.440206	0.0741713	0.0643654	0.531557	0.48708	0.462894	0.433981	0.16486	0.490827	0.304355	0.0408158	0.0645235	0.0454363	0.00188032	0.2476	0.701261	0.139085	0.156904	0.120008	0.0202535	0.00777532	0.503059	0.055335	0.559494	0.6658	0.592355	0.157987	0.775942	0.34732	0.478844	0.9447	0.848256	0.845313	0.355794
[truncated: 27 more columns]

## Sheet: Table_S5
							Relative Bioaccessibility (%)
								Spinacetin-3-O-β-D-(glucopyranosyl)-(1→6)-[β-glucopranosyl (1→2)]-β-D-glucopyranoside	Patuletin-3-O-β-D-glucopyranosyl-(1 → 6)-[β-D_x0002_apiofuranosyl-(1 → 2)]-β-D-glucopyranoside	Patuletin-3-O-β-D-glucopyranosyl-(1 → 6)-β-D-glucopyranoside	Patuletin-3-O-β-D-(2_x0002__x0002_-ρ-coumaroyl glucopyranosyl-(1 → 6)- β-D-glucopyranoside)	Patuletin-3-[apiosyl-(1-2)]-glucoside	Spinacetin-3-O-β-D-(2-feruloyl glucopyranosyl) -(1→6)-[β-glucopyranosyl (1 → 2)]-β-D-glucopyranoside	Isomer of Patuletin-3-O-β-D-(2_x0002__x0002_-ρ-coumaroyl glucopyranosyl-(1 → 6)-[β-D-apiofuranosyl-(1 → 2)]-β-D-glucopyranoside	Patuletin-3-O-β-D-(2_x0002__x0002_-feruloyl glucopyranosyl)-(1 → 6)-[β-D_x0002_apiofuranosyl-(1 → 2)]-β-D-glucopyranoside	Isomer of Patuletin-3-O-β-D-glucopyranosyl-(1 → 6)-[β-D_x0002_apiofuranosyl-(1 → 2)]-β-D-glucopyranoside	Isomer of Patuletin-3-O-β-D-(2_x0002__x0002_-feruloyl glucopyranosyl)-(1 → 6)-[β-D_x0002_apiofuranosyl-(1 → 2)]-β-D-glucopyranoside	Patuletin-3-glucoside	Spinacetin-3-O-β-D-glucopyranosyl-(1 → 6)-β-D-glucopyranoside	Spinacetin 3-[p-coumaroyl-(->2)-glucosyl-(1->6)-[apiosyl-(1->2)]-glucoside]	Spinacetin-3-O-β-D-glucopyranosyl-(1 → 6)-[β-D_x0002_apiofuranosyl-(1 → 2)]-β-D-glucopyranoside	Spinacetin-3-[apiosyl-(1-2)]-glucoside	Spinacetin-3-O-β-D-(2_x0002__x0002_-feruloyl glucopyranosyl)-(1 → 6)-[β_x0002_D-apiofuranosyl-(1 → 2)]-β-D-glucopyranoside	Patuletin-3-O-β-D-(2-feruloyl glucopyranosyl)-(1 → 6)-β-D-glucopyranoside	Patuletin-3-O-β-D-(2_x0002__x0002_-ρ-coumaroyl glucopyranosyl-(1 → 6)- [β-D-apiofuranosyl-(1 → 2)]-β-D-glucopyranoside	Spinacetin-3-O-β-D-(2-coumaroyl glucopyranosyl)-(1→6)-β-D-glucopyranoside	Spinacetin-3-glucoside	Spinacetin-3-O-β-D-(2-feruloyl glucopyranosyl)-(1 → 6)-β-D-glucopyranoside	Isomer of Spinacetin-3-O-β-D-(2-feruloyl glucopyranosyl)-(1 → 6)-β-D-glucopyranoside	Spinatoside	Jaceidin-4_x0002_ -β-D-glucuronide	Spinacetin	Patuletin	5,3',4' -Trihydroxy-3-methoxy-6:7-methylendioxyflavone-4_x0002_ - β-D-glucuronide	5,7-Dihydroxy-3,6-dimethoxy-flavone-4'- glucuronide	5,4 -Dihydroxy-3-methoxy-6:7-methylendioxyflavone-4 -β-D-glucuronide	5,4_x0002_ -Dihydroxy-3,3_x0002_ -dimethoxy-6:7-methylendioxyflavone-4_x0002_ - β-D-glucuronide	Spinatoside-4'-β-D-(2′-O-feruloyl-glucuronide)	Jaceidin-4'-β-D-(2′-O-glucuronopyranosyl-glucuronide)	Jaceosidin	Jaceidin	5,3_x0002_ ,4_x0002_ -Trihydroxy-3-methoxy-6:7-methylendioxyflavone	5,3',4'-Trihydroxy-3methoxy-6:7-methylen-dioxyflavone-4'-β-D-(2′-O-feruloyl-glucuronide)	5,4'-Dihydroxy-3,3'-dimethoxy-6:7-methylen-dioxyflavone-4' -β-D-(2′-O-feruloyl-glucuronide)	5,4'-Dihydrox-3-methoxy-6,7-methylenedioxyflavone	5,4'-Dihydroxy-3,3'-dimethoxy-6,7-methylenedioxyflavone	Total
							m/z:	831.22	787.19	655.15	801.21	1007.27	625.141	933.23_Isomer	963.24	787.19_Isomer	963.24_Isomer	493.1	669.17	947.25	801.19	639.156	977.26	831.2	933.23	507.114	815.2	845.21	815.2_Isomer	521.09	535.11	345.06	331.05	519.08	503.08	505.1	533.09	697.14	711.14	329.06	359.08	343.05	695.12	709.14	327.05	357.06
							Form:	Glycosylated	Glycosylated	Glycosylated	Glycosylated	Glycosylated	Glycosylated	Glycosylated	Glycosylated	Glycosylated	Glycosylated	Glycosylated	Glycosylated	Glycosylated	Glycosylated	Glycosylated	Glycosylated	Glycosylated	Glycosylated	Glycosylated	Glycosylated	Glycosylated	Glycosylated	Glycosylated	Glycosylated	Aglycone	Aglycone	Glycosylated	Glycosylated	Glycosylated	Glycosylated	Glycosylated	Glycosylated	Aglycone	Aglycone	Aglycone	Glycosylated	Glycosylated	Aglycone	Aglycone
							Class:	Spinacetin	Patuletin	Patuletin	Patuletin	Patuletin	Spinacetin	Patuletin	Patuletin	Patuletin	Patuletin	Patuletin	Spinacetin	Spinacetin	Spinacetin	Spinacetin	Spinacetin	Patuletin	Patuletin	Spinacetin	Spinacetin	Spinacetin	Spinacetin	Patuletin	Jaceidin	Spinacetin	Patuletin	MDFone	MDFone	MDFone	MDFone	Patuletin	Jaceidin	Jaceidin	Jaceidin	MDFone	MDFone	MDFone	MDFone	MDFone
							Average:	35.4105	27.7239	27.4407	23.8854	28.4771	41.2571	27.9272	25.5654	27.1012	24.2356	22.5844	25.0877	27.7405	24.5832	26.5461	28.1551	25.6823	17.7172	20.4127	26.4245	26.4986	27.1929	18.54	22.4277	NA	37.5512	20.571	28.7473	28.3683	20.8843	11.2147	11.7563	183.689	417.667	2953.56	22.5754	15.2409	470.986	70.5663
							Min:	15.9	11.6	8.94	11.7	13.5	11.7	13.2	12.5	10.7	12.3	5.24	13	13.5	10.5	8.58	13.7	11.2	8.24	8.7	13.5842	11.2	13.7	10.1	12	NA	2.35	10.6	14.1	12.8	11.2	5.92	5.91	72.7	1.94633	569.542	11.3349	7.63959	103.537	19.0827
							Max:	78.7	59.8	54.9	49.2	58.1	148.679	60.5	48.3	58.3	47	55.7	47.3	56.1	53.6	63.7	58.9	52.2	38.8	39.5	51.3277	58.1	51.3	34.2	44.9	NA	150	39.4	59.8	57.2	38.2	22.3	20.5	463	1450.97	9489.13	43.4203	31.4099	1348.97	205.837
Cultivar	Sample_ID	Rep	Block	Classification	Origin	Sample_Type
500	1031	1	2	OP	China	Relative Bioaccessibility		54.4	35.7	25.1	36	43.3	96.7	40.3	35.3	39.5	32.2	47.5	33.4	39.9	32.2	63.7	46.1	33	27.6	38.9	39	42.3	38.5	25.1	32.3	NA	4.01	30.1	41	42.2	28	16.4	18.1	186	453.995	3448.12	38.2393	26.7111	671.725	95.3531
Butterflay OP	1032	1	2	OP	Unknown	Relative Bioaccessibility		49.5	29.2	20.8	33.7	38.4	24.5	31.9	27.1	33.8	26	13.8	30	37.2	25.9	23.6	41.8	25.7	20.1	16.3	34.3847	38.3	34.8	23.3	29.3	NA	3.34	26.9	36.3	36.8	24.9	13.9	14.9	169	343.617	1943.56	31.3518	22.6866	501.97	79.3618
CGN14176	1033	1	2	OP	Turkey	Relative Bioaccessibility		55	38.5	28.6	37.1	43.5	58.8	43	34.5	40.1	33.9	30.3	35.6	45	34.8	35.6	44.8	34.9	26.7	25.8	42.3	45.4	42.2	27.2	32.9	NA	4.08	29.9	41.3	37.5	27.8	16.6	15.4	255	582.676	3558.19	35.4216	25.8837	963.234	124.036
Cornell ID #113	1034	1	2	OP	Turkey	Relative Bioaccessibility		45.9	32.9	26.4	28.7	37.8	35.7	37.7	31.6	36.9	29.7	20.7	28.5	37	29.2	23	44.3	30.1	20.7	28.6	35.6483	36.7	33.7	22.1	26.8	NA	3.7	25.7	33.7	32.8	24.6	14	11.6	166	537.692	3851.05	29.5514	21.3306	623.079	119.054
Cornell ID #174	1035	1	2	OP	China	Relative Bioaccessibility		53.2	26.4	14.7	35.5	45.8	30.4	36.5	28.5	35.9	27.9	10.4	34.1	43.3	38.4	34.8	49.4	25.2	23.7	21.3	40.6694	46.3	39.5	26.1	33	NA	2.35	29.1	37.9	33.9	28.4	16.4	15	143	316.755	2665.23	36.5993	26.8145	719.81	113.141
Cornell ID #4	1036	1	2	OP	Iran	Relative Bioaccessibility		37.7	20.6	12.8	25.6	32.9	22.3	26.1	21.9	25.6	20.9	8.51	24.3	29.8	19	35	37	17.9	14.7	16.5	27.6481	30.6	29.8	18.9	22.3	NA	4.32	21.1	28.6	25.3	21.5	12.4	12.9	151	457.953	2595.46	26.7515	18.3409	668.938	75.7678
Corvair F1	1037	1	2	F1	Unknown	Relative Bioaccessibility		19.7	11.6	8.94	15.2	17.2	22.9	14	14.1	15.8	14	5.24	16.3	18.5	10.5	22.6	18.6	11.2	8.41	10.9	16.7255	15.9	17	12.5	14.6	NA	3.19	13.2	17.1	18.4	14.7	6.72	9.33	150	149.711	569.542	14.1343	8.53795	117.558	20.8353
Dikensiz	1038	1	2	OP	Turkey	Relative Bioaccessibility		19.4	16.5	15.8	14.5	15.2	24.1	16.2	15.7	16.7	14.5	18.4	14.6	15.3	13.1	19	14.9	15	10.2	16.6	15.6933	15.2	15.3	10.9	12	NA	10.9	11.8	15.5	15.6	12.6	6.55	7.91	86.6	305.457	1417.79	13.3719	8.98091	315.475	57.1224
Dikensiz Kuzu	1039	1	2	OP	Turkey	Relative Bioaccessibility		18.6	15.9	16.7	13.8	15.9	17.1	15.5	15.1	16.5	14.9	10	15.2	16.3	13.4	12.7	14	14.8	12	10.1	14.8112	15.5	16.5	11.4	13.3	NA	4.21	12.1	15.6	16.3	12.9	6.7	7.12	89.3	183.777	1021.58	12.9696	8.45276	195.397	28.9985
Flamingo Improved F1	1040	1	2	F1	Unknown	Relative Bioaccessibility		27.3	22.6	29.4	17.3	24.6	31.3	23.1	24.1	22.6	22.8	21.6	20.6	24.2	19.8	13.8	21.3	21.6	13.5	16.7	22.1665	21.6	24.1	16.4	17.5	NA	39.5	17.2	22	23.3	17.7	9.81	13.2	121	290.568	1443.91	17.8042	11.6851	251.16	51.3209
Giant Noble	1041	1	2	OP	Unknown	Relative Bioaccessibility		16.9	16.7	19.3	13.7	17.4	33.6	15.4	16	15.1	15.8	8.22	15.6	15.5	15.1	23.7	14.5	16.9	13.5	12.3	15.3025	14.7	16	11.9	13.8	NA	16.6	12.4	15.6	15.5	12.9	7.17	9.05	75.1	106.639	763.641	13.4753	8.43922	103.537	19.0827
Giant Winter	1042	1	2	OP	Unknown	Relative Bioaccessibility		17.8	15.6	17.9	12.6	15.5	17.8	15.2	14.6	10.7	13.6	11.8	13	14.4	14.7	11.3	14.2	14.7	10.4	12.4	15.1982	14.5	15.5	10.1	12	NA	34.1	12	15.7	15.4	12.7	6.61	7.65	78.2	189.016	1400.37	13.0568	8.42322	223.84	26.9233
Matador	1043	1	2	OP	Hungary	Relative Bioaccessibility		17.6	15.6	16.9	12.8	14	20.8	14.9	15	15	13	9.12	13.4	14.8	13.6	13.3	13.9	14.2	10.5	11.9	14.8558	13.9	13.7	10.7	12.5	NA	12.1	10.7	14.7	14.9	11.3	6.15	6.66	91.8	130.223	1079.1	11.8888	7.68489	212.953	24.5293
Riverside Hybrid	1044	1	2	F1	Unknown	Relative Bioaccessibility		30.3	30.3	37.8	25.3	25	40.1	27.4	28.8	24.7	28.8	28.9	27.2	29.6	31.3	32.2	27.1	36.3	20.8	21	26.9241	26.6	31	19.4	22.3	NA	150	21.4	27.9	26	22.8	11.7	15.6	251	471.471	2775.45	23.3861	15.7295	366.219	78.8958
Seaside F1	1045	1	2	F1	Unknown	Relative Bioaccessibility		24.9	23.7	28.6	19.8	23.2	31.3	23.4	22.8	16.7	21.1	13.4	22.8	24.6	25.7	27.2	25.7	27.3	16.1	18.7	21.9504	23	21.8	15.3	19.4	NA	107	16.9	22.1	22.4	18.6	11	13.8	132	226.732	1607.98	21.3983	13.995	183.302	22.3197
Shami	1046	1	2	OP	Syria	Relative Bioaccessibility		25.7	24.5	29.1	20.1	24.1	29.5	24.7	24.9	22.6	23.6	21.6	20.4	26.4	20.8	21.6	25.9	24.9	16.1	19.1	22.762	19.5	24	17.4	20.6	NA	95.3	16.8	21.7	26.6	18.4	10.6	12.5	350	343.231	2312.59	19.7682	13.3317	464.708	48.3269
SPI 111/80	1047	1	2	OP	Afghanistan	Relative Bioaccessibility		17.1	15.8	18	11.9	15.7	20.5	15.9	16.9	16.1	15.2	13	13.2	15.6	13.9	10.4	14.4	15.1	10.5	13.3	15.4244	14.7	15.7	10.2	12.3	NA	58	12.6	15.9	14.7	13.1	7.4	9.74	140	327.26	1725.68	14.2015	9.31203	336.851	39.9741
SPI 12/76	1048	1	2	OP	Afghanistan	Relative Bioaccessibility		21.9	20.3	22.8	15.5	20.5	23.7	19.9	20.8	14	19.7	14.3	17.3	20.4	18.3	13.6	20.5	20.1	16.6	15.2	18.6741	19	19.6	13.1	14.8	NA	95.7	15.3	18.5	17.7	16.1	8.55	11.7	185	399.758	2742.23	17.2124	11.35	302.759	57.8925
Verdil	1049	1	2	OP	Unknown	Relative Bioaccessibility		28	24.1	26.1	20.3	25.7	27.6	27.2	26.4	26.5	23.2	16.3	21.6	13.5	21.9	22	27.9	26.8	18.3	18.1	25.3731	24.4	26.3	17.5	21.7	NA	9.06	19.8	26.064	26.1	21.4	11.7	14.4	97.9	350.276	1576.81	23.0146	15.3885	304.208	51.981
Yuhparo	1050	1	2	OP	Japan	Relative Bioaccessibility		21.7	18.3	23.9	14.5	20.7	21.7	19.1	19	17.5	17.4	14.5	16.9	19.6	17.3	14.2	18.2	19.2	11.3	15.8	18.5254	17.6	19.1	12.4	14.4	NA	49.8	14.2	19.9	22	16.1	8.11	10.5	81.1	283.734	1562.81	15.2725	9.49978	267.234	60.0784
Cornell ID #106	1051	1	2	OP	Turkey	Relative Bioaccessibility		17.8	14.2	14.4	12.8	14.8	11.7	13.7	13.9	13.7	13.2	8.75	13.6	15.4	10.8	8.58	14.7	12.6	8.24	10.5	14.8487	14.4	15.6	10.6	12.2	NA	8.31	11.7	16.3	16.9	12.7	6.34	5.91		270.717	1713.98	12.5523	8.08039	393.423	74.3206
Kolibri F1	1052	1	2	F1	Unknown	Relative Bioaccessibility		24.7	22.2	26.6	17.7	19.9	26.5	22	22.1	22.1	20.3	15.3	19	21.1	18.4	18.4	21.1	22.2	17.1	16.1	19.5505	16.7	20.2	14.3	16.5	NA	42.3	15.8	22.6	23.1	17.5	9.43	8.03	122	277.803	1746.25	16.5265	10.761	183.307	56.684
Red Tabby F1	1053	1	2	F1	Unknown	Relative Bioaccessibility		22.5	18	24.5	14.5	18	21.4	18	17.6	19.7	16.3	10.6	17.9	17.7	19.8	12.8	17.8	20.6	11.3	10.8	18.409	15.7	19.7	13.5	15	NA	18.8	14.4	20.4	20.2	14.3	8.45	6.21	108	246.795	1187.48	14.1811	9.53203	198.627	38.7449
Space F1	1054	1	2	F1	Unknown	Relative Bioaccessibility		19.1	16.1	18	14.9	17.3	23.4	16	16.4	11.2	15.6	7.15	17	18	12.6	11.5	15.9	15.6	9.31	11.7	15.7835	16.1	16.7	13.2	15.1	NA	4.67	14	18.2	20.6	14.6	7.17	7.71	120	160.574	808.851	15.0158	9.43201	144.506	25.9497
Yukon	1055	1	2	F1	Unknown	Relative Bioaccessibility		26	20.7	21.7	20.7	23.8	21.9	21.7	22.6	21.2	21.4	9.84	22.4	25.7	18.1	14.4	22.2	20.8	12.7	16.4	22.2881	18.7	22.7	16.5	19	NA	7.45	17.6	23.4	22.2	18.7	10.4	12.1	124	411.413	2058.36	20.0207	12.252	417.527	69.0008
Hammerhead F1	1056	1	2	F1	Unknown	Relative Bioaccessibility		29.8	24.5	27.2	20.4	24	23.2	24.4	23.4	26.4	21.6	16.6	23.4	24.4	22	21.1	23.1	22.4	12.7	16	24.3701	23.8	24.4	18.3	21.4	NA	51.7	18.7	24.6	24	19.9	10.8	11.9	158	416.099	2141.21	20.4014	13.1677	368.205	80.8591
Acadia F1	1057	1	2	F1	Unknown	Relative Bioaccessibility		17	13.9	14.5	13.2	13.5	12	13.2	12.5	14.8	12.3	8.79	14.1	13.6	13.1	17.6	14.5	13.1	9.9	8.7	13.5842	11.2	13.8	10.7	12.1	NA	36.1	10.6	14.5	15.1	11.6	5.92	6.62	143	182.924	992.784	11.8682	7.64768	205.461	33.1217
Auroch F1	1058	1	2	F1	Unknown	Relative Bioaccessibility		22.6	19.5	26.5	17.2	20.3	34.1	20.4	20.7	21.3	19.3	16.7	20.1	21	18.3	20.3	20.3	21.3	13.2	16.5	20.6273	19.2	21	14.5	15.8	NA	62.2	16.8	20.4	22.1	17.1	9.25	11.9	72.7	211.87	1019.09	19.0319	11.5921	200.011	44.5034
Sunangel F1	1059	1	2	F1	Unknown	Relative Bioaccessibility		21.7	16.3	20.3	15.6	16.6	19.5	16.5	15.9	10.9	15.2	8.63	18.4	18.1	19.9	16.8	19.9	20.6	9.29	14.5	17.6248	18.1	18.2	14	15.3	NA	17.5	14.4	18.3	18.7	13.9	6.99	8.78	95.2	168.167	1064.3	14.2335	9.81425	192.9	35.8066
Red Snapper F1	1060	1	2	F1	Unknown	Relative Bioaccessibility		15.9	13.6	17.1	11.7	13.7	20.1	14	14.3	14.6	13.4	8.79	14	13.8	13.7	14.8	13.7	15.2	9.18	9.6	13.8911	11.5	15.2	10.8	12	NA	7.77	10.8	14.1	12.8	11.2	6.27	7.96	178	162.48	969.151	11.3349	7.63959	230.791	36.5179
500	1091	1	3	OP	China	Relative Bioaccessibility		35.7	26.7	23.8	22.6	30.1	44.8	27.3	23.5	18.3	22.2	35.9	22.2	26.2	22.1	26.8	26.8	23.7	18.6	20.5	24.1806	23.7	25.8	17	21.7	NA	23.3	18.1	28.1	27.9	18.8	10.5	10.2	129	310.272	2524.68	21.7514	15.158	381.551	55.8766
Butterflay OP	1092	1	3	OP	Unknown	Relative Bioaccessibility		43	34	34.8	27.7	33.3	57.8	33	30.4	31.8	27.1	31.6	28.3	32.8	24.7	27.9	31.3	29.6	20.9	24.7	29.4625	29.5	28.9	20.8	25.4	NA	63.2	23.6	34.7	34.3	24.3	12.5	13.7	278	438.024	3462.28	26.2945	17.4636	550.887	57.6194
CGN14176	1093	1	3	OP	Turkey	Relative Bioaccessibility		48.2	36.3	35.7	29.2	37.2	67.5	37	32.2	37.1	30.3	23.4	31.4	35.8	29.5	28.8		32.4	21.5	23.1	32.0969	34.3	34.9	22.2	27.6	NA	29.1	26.4	39	38.3	26.3	14.8	15.3	242	719.416	4550.7	29.7902	21.4765	793.014	133.245
Cornell ID #113	1094	1	3	OP	Turkey	Relative Bioaccessibility		33.1	26.8	27	21.5	25	34.4	25.7	22.8	16.4	21.8	25	23.2	24	20.5	21.2	25.8	23.2	12.9	20.8	23.5574	23.5	24.9	15.3	19.6	NA	42	19.6	28.2	27.7	19.6	10.4	12	145	593.93	4241.75	21.7003	14.6311	471.558	84.5138
Cornell ID #174	1095	1	3	OP	China	Relative Bioaccessibility		40.1	31.1	32.4	25.1	30.9	47.6	30.4	27.5	31.6	27	30.3	27.7	28.4	26.1	25.5	33.7	28.1	19.7	25.7	27.703	25.5	28.9	20.8	24.3	NA	36.8	22	33.3289	34.4	22.3	11.5	13	405	469.194	4582.06	24.6772	16.7022	727.261	78.8992
Cornell ID #4	1096	1	3	OP	Iran	Relative Bioaccessibility		39.2	29.9	27.5	26.2	32.5	42	29.4	26.7	30.2	25.1	20.7	27.9	29.3	24.9	34.9	30.2	27	25.7	20.4	29.2633	29.8	28.3	18.6	23.5	NA	14.3	21.6	31.3	28.7	22.2	11	11.7	152	380.801	2915.25	24.7989	16.1282	515.127	55.2166
Corvair F1	1097	1	3	F1	Unknown	Relative Bioaccessibility		29.8	25.3	24.3	20.5	24.2	39.8	23.8	21.9	22.5	21.4	10.5	22.1	24.4	21.1	23.2	24.1	22.8	13.8	17.9	23.4101	23.2	23.8	17.8	21.8	NA	10.7	18.8	26.5	25.7	19.4	9.4	10.8		331.84	2297.2	19.2254	12.0554	293.227	51.7938
Dikensiz	1098	1	3	OP	Turkey	Relative Bioaccessibility		36.7	30.9	34.5	22.4	29.3	48.1	29.5	27.7	29	25.5	26.2	25.6	26.4	27.9	24	26	29.2	20.3	24.6	26.4663	26.8	28.1	18.6	22	NA	57	21.5	30.7	29.6	21.6	12.2	12.9	186	605.903	2418.7	24.4184	16.5895	525.262	83.4852
Dikensiz Kuzu	1099	1	3	OP	Turkey	Relative Bioaccessibility		40.2	29.4	29.6	27.4	29.3	35.3	29.7	26.5	31.7	25.5	20.5	27.2	30.7	30.1	28.9	29	26.1	16.5	17.3	28.1746	26.5	30.1	20.9	26.1	NA	28.6	24.9	32.7	32.3	25	12.4	14.4	430	690.051	4254.73	27.2489	18.5757	415.371	84.4026
Flamingo Improved F1	1100	1	3	F1	Unknown	Relative Bioaccessibility		32.7	26.1	26.4	21.1	24.8	30	25.9	23.1	27	22.5	22.6	23	25	22.1	18.8	26.3	24.1	15.1	22	24.6533	25	24.4	15.3	18.7	NA	29.8	19.6	26.7	28.7	19.9	10.1	11.1	113	590.497	4729.6	21.5615	13.5273	546.632	70.5087
Giant Noble	1101	1	3	OP	Unknown	Relative Bioaccessibility		25.6	23.2	22.5	19.1	21.5	28.6	20.2	19.6	20.4	19.4	21.8	19.6	20.3	20.9	27.5	20	18.9	9.76	19	19.2	20.1	21.2	15.1	17.4	NA	8.48	15.9	21.2076	19.9	15.8	7.57	8.54	190	274.979	2590.44	14.2881	9.1181	309.708	49.7615
Giant Winter	1102	1	3	OP	Unknown	Relative Bioaccessibility		59	39.9	34.9	37.1	42.7	42.3	41.9	37.4	39.4	34.8	28.1	36	44.4	34.5	32.3	46.3	34.3	27.2	24.8	37.8677	38.4	39	25.1	33.1	NA	10.6	28.3	43.4763	48.7	29.4	14.8	9.96	204	562.333	4504.61	28.3286	19.346	723.561	85.6652
Matador	1103	1	3	OP	Hungary	Relative Bioaccessibility		50.6	41.6	40.4	32.9	39.3	80.7	38.8	34.1	38.1	32.5	30.3	33.9	35.9	33.3	33	34.6	36.2	24.7	24.9	35.8489	36.4	36.3	25.7	30.9	NA	54.8	26.7	39.2	41.5	26.6	14.6	15.2		1061.5	4699.42	28.2809	17.9922	421.837	139.159
Riverside Hybrid	1104	1	3	F1	Unknown	Relative Bioaccessibility		35.1	30.3	32.9	23.9	26.5	51.2	28	26.3	28.2	25.4	30.3	26.7	27.4	23.4	36	26.3	25.5	17.8	21.3	25.0915	23.1	25.8	19	22.3	NA	101	21.7	30.7	32.8	21.1	10.2	11.5		672.234	4679.03	19.7923	12.1948	674.554	104.981
Seaside F1	1105	1	3	F1	Unknown	Relative Bioaccessibility		46.6	37.9	37.5	32.6	36.4	41.3	35.8	31.3	36.3	30.1	26.8	33.5	36.2	40.6	31.9		36.5	21.8	23.6	32.8758	34.4	35.8	22.9	28.4	NA	43.1	25.3	37.1	32.2	25.9	13.3	12.6	178	1.94633	3992.42	25.5934	16.7401	663.172	85.0708
Shami	1106	1	3	OP	Syria	Relative Bioaccessibility		47.5	36.2	41	28.8	32	65.3	35.3	31.5	31.2	28.9	30	32.4	33.5	26.9	36.2	35.6	30.2	18.6	24.7	32.1182	28.1	33.4	22.7	28.5	NA	54.2	22.5	37.5	36	23.4	11.5	8.51	190	582.84	3450.31	21.5187	15.2298	575.299	88.3978
SPI 111/80	1107	1	3	OP	Afghanistan	Relative Bioaccessibility		70	52.6	47.7	39.4	48.9	92.5	51.2	47.4	51	42.1	47.8	44.5	48.4	43.4	30.8	47.9	41.4	31.1	39.5	46.0177	46.1	45.2	27.5	35	NA	56.5	34.1	50.6	48.6	33.1	18.3	12.3	278	2.24685	7871.51	34.6233	23.5478	1102.84	179.994
SPI 12/76	1108	1	3	OP	Afghanistan	Relative Bioaccessibility		31.9	26	29	19.9	24	50.7	24.7	23.5	23.9	21.7	29.3	24.6	24.5	21.1	21.4	26.7	22.8	15.6	19.9	22.3549	23.1	24	15.5	19.3	NA	97.1	18.6	27.3	27.6	19.7	9.34	9.2	231	689.332	4050.45	16.1642	11.0473	603.101	72.5793
Verdil	1109	1	3	OP	Unknown	Relative Bioaccessibility		78.7	59.8	54.5	49.2	58.1	72.4	60.5	48.1	58.1	47	55.7	47.3	56.1	53.6	48.3	58.9	51.9	38.8	36.2	51.3277	58.1	51.3	32.8	44.9	NA	28.1	37.7	59.8	57.2	38.2	22.3	17	256	1003.47	8266.8	38.7239	27.6397	1068.19	139.383
Yuhparo	1110	1	3	OP	Japan	Relative Bioaccessibility		41.5	32.7	34	26.1	31.8	37	31.1	28.5	32.6	27.2	32.7	27.8	30	27.9	21.6	32.7	27.5	20.1	25.5	29.421	30.1	30	21.5	25.6	NA	49.6	22.9	34.5	31.4	24.1	12.4	12.4	98.9	470.883	2907.66	27.0216	17.7616	332.66	53.7541
Cornell ID #106	1111	1	3	OP	Turkey	Relative Bioaccessibility		69.9	57.2	54.9	44.2	52.6	101	56.6	48.3	58.3	44.3	47.5	45.4	48.2	51	61.9	53	52.2	30.8	38.2	47.3768	51.9	49.6	34.2	42.2	NA	142	39.4	59.3	51.6	37.6	21.5	20.5	463	1450.97	9489.13	43.4203	31.4099	1348.97	205.837
Kolibri F1	1112	1	3	F1	Unknown	Relative Bioaccessibility		35.8	30.8	28.5	24	27.2	54.4	30.2	26.3	39.9	24.7	30	26	27.3	25.7	37.2		26.5	21.5	21.7	25.9905	24	25.3	17.5	21.5	NA	71.9	20	29.5	29.5	19.6	11	11.1	164	404.666	3085.54	21.433	14.5813	530.931	44.1602
Red Tabby F1	1113	1	3	F1	Unknown	Relative Bioaccessibility		28.9	23.7	26.3	19.5	21.7	36.7	22.5	21	21	20.2	21.2	21.8	21.6	18.8	20	25.6	20.1	14.4	15.7	20.6638	17.9	21.8	15.6	18.1	NA	24.6	17.1	22.8	24.3	17.4	8.05	9.6	201	366.513	2942.99	18.591	11.2857	344.374	33.5497
Space F1	1114	1	3	F1	Unknown	Relative Bioaccessibility		48.8	31.1	24.2	32.3	37.6	56.8	31	31.2	35.4	30.7	18.8	32.7	35.3	28.7	42.8	38.4	26.5	18.4	21.4	34.37	33	35.6	25.1	29.3	NA	10.7	27.9	38.4	39.5	27.6	13.4	12.5	316	533.332	3331.51	29.0418	19.4705	593.086	66.2323
Yukon	1115	1	3	F1	Unknown	Relative Bioaccessibility		51.5	40	33.5	35.8	43.9	55.6	39.6	33.8	36.7	34.6	44.5	35.4	40.3	37.2	36.9		38.5	22.5	29.8	37.6791	46.4	36	26.1	32.7	NA	16.2	29	41	39	29.9	15.6	17.4	245	454.046	4613.78	31.7198	21.5099	686.725	68.3922
Hammerhead F1	1116	1	3	F1	Unknown	Relative Bioaccessibility		40.5	32.7	33.4	27.8	31.4	38.9	31.2	29	32	27.4	30.7	28.2	30.9	26.6	22.4	30.6	27	18.9	22.1	28.4439	31.4	29.8	21.1	25.9	NA	37.2	22.9	32.9	32.3	23.4	12.6	13	202	392.946	2728.66	26.5531	17.4541	528.061	65.484
Acadia F1	1117	1	3	F1	Unknown	Relative Bioaccessibility		44.6	37.9	31.6	33.3	38	49.5	38.4	34.2	34.5	32.7	29.4	30	36.9	31	39.2	37.6	35	28.3	24	33.3592	31.5	36.9	24.8	30.2	NA	12.4	26.3	32.6	32.2	25.4	14.5	15.3	245	432.846	3377.55	29.3712	21.5902	423.453	62.5124
Auroch F1	1118	1	3	F1	Unknown	Relative Bioaccessibility		31.7	26.9	26.5	21.8	25.8	31.8	26.2	23	17.4	23.9	25	23.8	26	22.8	23.8	24.1	24.9	17.3	18.3	23.6875	22	25.3	16.4	20	NA	45	19	25.4	27.4	18.9	10.6	10.8	152	436.614	2917.13	19.8517	13.1184	383.922	50.8506
Sunangel F1	1119	1	3	F1	Unknown	Relative Bioaccessibility		37.9581	32.7533	30.3969	25.6721	33.8971	48.5466	33.1529	29.4883	36.3457	28.7584	30.8597	28.4465	31.1345	25.5308	39.2542	32.3994	31.9627	22.9736	30.4575	31.0222	30.7195	32.3512	21.9889	25.6691	NA	26.6371	22.4192	31.6806	29.6036	22.5946	12.6786	13.0107	274.553	649.578	4214.63	24.6238	17.0433	774.653	105.48
Red Snapper F1	1120	1	3	F1	Unknown	Relative Bioaccessibility		50.071	39.8813	36.3058	33.451	40.4316	148.679	40.2772	35.1334	41.5234	32.5797	48.863	34.7182	37.3949	37.4621	60.7318	35.0881	37.5748	22.8659	36.4019	36.7695	34.2959	37.2247	26.2102	31.7946	NA	64.0932	26.4418	38.783	34.0948	25.9658	14.3558	15.68	198.254	527.426	3760.45	30.0788	21.5673	621.432	86.6665

## Sheet: Table_S6
							Absolute Bioaccessibility (mg/100 g serving)
								Spinacetin-3-O-β-D-(glucopyranosyl)-(1→6)-[β-glucopranosyl (1→2)]-β-D-glucopyranoside	Patuletin-3-O-β-D-glucopyranosyl-(1 → 6)-[β-D_x0002_apiofuranosyl-(1 → 2)]-β-D-glucopyranoside	Patuletin-3-O-β-D-glucopyranosyl-(1 → 6)-β-D-glucopyranoside	Patuletin-3-O-β-D-(2_x0002__x0002_-ρ-coumaroyl glucopyranosyl-(1 → 6)- β-D-glucopyranoside)	Patuletin-3-[apiosyl-(1-2)]-glucoside	Spinacetin-3-O-β-D-(2-feruloyl glucopyranosyl) -(1→6)-[β-glucopyranosyl (1 → 2)]-β-D-glucopyranoside	Isomer of Patuletin-3-O-β-D-(2_x0002__x0002_-ρ-coumaroyl glucopyranosyl-(1 → 6)-[β-D-apiofuranosyl-(1 → 2)]-β-D-glucopyranoside	Patuletin-3-O-β-D-(2_x0002__x0002_-feruloyl glucopyranosyl)-(1 → 6)-[β-D_x0002_apiofuranosyl-(1 → 2)]-β-D-glucopyranoside	Isomer of Patuletin-3-O-β-D-glucopyranosyl-(1 → 6)-[β-D_x0002_apiofuranosyl-(1 → 2)]-β-D-glucopyranoside	Isomer of Patuletin-3-O-β-D-(2_x0002__x0002_-feruloyl glucopyranosyl)-(1 → 6)-[β-D_x0002_apiofuranosyl-(1 → 2)]-β-D-glucopyranoside	Patuletin-3-glucoside	Spinacetin-3-O-β-D-glucopyranosyl-(1 → 6)-β-D-glucopyranoside	Spinacetin 3-[p-coumaroyl-(->2)-glucosyl-(1->6)-[apiosyl-(1->2)]-glucoside]	Spinacetin-3-O-β-D-glucopyranosyl-(1 → 6)-[β-D_x0002_apiofuranosyl-(1 → 2)]-β-D-glucopyranoside	Spinacetin-3-[apiosyl-(1-2)]-glucoside	Spinacetin-3-O-β-D-(2_x0002__x0002_-feruloyl glucopyranosyl)-(1 → 6)-[β_x0002_D-apiofuranosyl-(1 → 2)]-β-D-glucopyranoside	Patuletin-3-O-β-D-(2-feruloyl glucopyranosyl)-(1 → 6)-β-D-glucopyranoside	Patuletin-3-O-β-D-(2_x0002__x0002_-ρ-coumaroyl glucopyranosyl-(1 → 6)- [β-D-apiofuranosyl-(1 → 2)]-β-D-glucopyranoside	Spinacetin-3-O-β-D-(2-coumaroyl glucopyranosyl)-(1→6)-β-D-glucopyranoside	Spinacetin-3-glucoside	Spinacetin-3-O-β-D-(2-feruloyl glucopyranosyl)-(1 → 6)-β-D-glucopyranoside	Isomer of Spinacetin-3-O-β-D-(2-feruloyl glucopyranosyl)-(1 → 6)-β-D-glucopyranoside	Spinatoside	Jaceidin-4_x0002_ -β-D-glucuronide	Spinacetin	Patuletin	5,3',4' -Trihydroxy-3-methoxy-6:7-methylendioxyflavone-4_x0002_ - β-D-glucuronide	5,7-Dihydroxy-3,6-dimethoxy-flavone-4'- glucuronide	5,4 -Dihydroxy-3-methoxy-6:7-methylendioxyflavone-4 -β-D-glucuronide	5,4_x0002_ -Dihydroxy-3,3_x0002_ -dimethoxy-6:7-methylendioxyflavone-4_x0002_ - β-D-glucuronide	Spinatoside-4'-β-D-(2′-O-feruloyl-glucuronide)	Jaceidin-4'-β-D-(2′-O-glucuronopyranosyl-glucuronide)	Jaceosidin	Jaceidin	5,3_x0002_ ,4_x0002_ -Trihydroxy-3-methoxy-6:7-methylendioxyflavone	5,3',4'-Trihydroxy-3methoxy-6:7-methylen-dioxyflavone-4'-β-D-(2′-O-feruloyl-glucuronide)	5,4'-Dihydroxy-3,3'-dimethoxy-6:7-methylen-dioxyflavone-4' -β-D-(2′-O-feruloyl-glucuronide)	5,4'-Dihydrox-3-methoxy-6,7-methylenedioxyflavone	5,4'-Dihydroxy-3,3'-dimethoxy-6,7-methylenedioxyflavone	Total
							m/z:	831.22	787.19	655.15	801.21	1007.27	625.141	933.23_Isomer	963.24	787.19_Isomer	963.24_Isomer	493.1	669.17	947.25	801.19	639.156	977.26	831.2	933.23	507.114	815.2	845.21	815.2_Isomer	521.09	535.11	345.06	331.05	519.08	503.08	505.1	533.09	697.14	711.14	329.06	359.08	343.05	695.12	709.14	327.05	357.06
							Form:	Glycosylated	Glycosylated	Glycosylated	Glycosylated	Glycosylated	Glycosylated	Glycosylated	Glycosylated	Glycosylated	Glycosylated	Glycosylated	Glycosylated	Glycosylated	Glycosylated	Glycosylated	Glycosylated	Glycosylated	Glycosylated	Glycosylated	Glycosylated	Glycosylated	Glycosylated	Glycosylated	Glycosylated	Aglycone	Aglycone	Glycosylated	Glycosylated	Glycosylated	Glycosylated	Glycosylated	Glycosylated	Aglycone	Aglycone	Aglycone	Glycosylated	Glycosylated	Aglycone	Aglycone			Aglycones
							Class:	Spinacetin	Patuletin	Patuletin	Patuletin	Patuletin	Spinacetin	Patuletin	Patuletin	Patuletin	Patuletin	Patuletin	Spinacetin	Spinacetin	Spinacetin	Spinacetin	Spinacetin	Patuletin	Patuletin	Spinacetin	Spinacetin	Spinacetin	Spinacetin	Patuletin	Jaceidin	Spinacetin	Patuletin	MDFone	MDFone	MDFone	MDFone	Patuletin	Jaceidin	Jaceidin	Jaceidin	MDFone	MDFone	MDFone	MDFone	MDFone
							Average:	0.048866	5.29018	0.0755634	6.6651	0.143295	0.00501387	1.37354	0.465829	0.0471281	2.65921	0.00524937	0.753338	0.624737	0.0252653	0.00165721	0.529395	0.136092	0.00624016	0.0101535	0.0855211	0.817646	0.0357547	4.7856	1.80252	0	0.000761942	7.72046	0.291388	0.00399111	1.98582	0.139199	0.0869046	0.00131903	0.018808	3.48611	0.759423	0.275111	0.00791558	0.00825831	41.1784
							Min:	0.0115277	1.62182	0.0113846	1.69304	0.0325885	0.000960218	0.360685	0.174793	0.0166537	1.10073	0.000943315	0.143883	0.134431	0.00400628	0.00051536	0	0.0274801	0.00148731	0.0028467	0.010005	0.191084	0.00448386	0.983914	0.643371	0	5.75896e-05	3.74477	0.128478	0.00176866	0.828916	0.0266513	0.0264154	0	8.08906e-05	1.84513	0.301296	0.0743301	0.00402758	0.00242742	18.6307
							Max:	0.156099	11.3726	0.315107	15.1949	0.601117	0.0136179	3.44831	0.953868	0.117059	5.35155	0.0225294	1.9048	1.56356	0.113015	0.00350417	1.2648	0.412306	0.0197472	0.0411965	0.192325	3.14475	0.0822069	10.0211	3.4023	0	0.00343484	12.6357	0.519926	0.0072851	3.56961	0.376324	0.187345	0.00399073	0.0417418	6.13836	1.34915	0.577948	0.0132775	0.0188891	74.6952
							Average percent of total:	0.00118669	0.12847	0.00183503	0.161859	0.00347986	0.00012176	0.0333559	0.0113125	0.00114449	0.0645779	0.000127479	0.0182945	0.0151715	0.000613558	4.02448e-05	0.0128561	0.00330494	0.00015154	0.000246573	0.00207685	0.0198562	0.00086829	0.116216	0.0437734	0	1.85035e-05	0.187488	0.00707624	9.69226e-05	0.0482247	0.00338039	0.00211044	3.2032e-05	0.000456746	0.0846588	0.0184423	0.00668097	0.000192227	0.00020055
Cultivar	Sample_ID	Rep	Block	Classification	Origin	Sample_Type
500	1031	1	2	OP	China	Absolute Bioaccessibility		0.0721984	9.01492	0.106205	8.80801	0.17621	0.0136179	1.85809	0.659736	0.0589658	3.76041	0.0105373	0.829975	0.679152	0.0346306	0.00350417	0.595258	0.178759	0.01333	0.00948808	0.093047	0.69486	0.0367111	7.2737	2.03366	0	0.000141285	8.44359	0.35026	0.00501149	1.63552	0.228621	0.12	0.00258566	0.0256753	3.35681	0.922205	0.221839	0.0100046	0.00805012	52.3453		3.40326
Butterflay OP	1032	1	2	OP	Unknown	Absolute Bioaccessibility		0.03636	3.68918	0.0247094	5.22979	0.0742971	0.00351942	1.24045	0.428799	0.0467859	2.78793	0.00189983	0.460195	0.553156	0.0220235	0.00149545	0.427161	0.0971309	0.00355984	0.00596335	0.0816723	0.51886	0.0336925	3.0832	1.24115	0	5.98629e-05	8.57881	0.360291	0.00508352	2.08712	0.096789	0.0755268	0.00100748	0.0136341	3.16857	0.960556	0.32611	0.0111377	0.0113696	35.789		3.20578
CGN14176	1033	1	2	OP	Turkey	Absolute Bioaccessibility		0.0535741	5.70952	0.106699	8.57127	0.160662	0.00524518	1.58705	0.511405	0.047424	2.89873	0.00575585	0.92132	0.893592	0.0245063	0.00178789	0.769509	0.138476	0.00644491	0.00724258	0.0882883	0.827417	0.0361601	4.04861	1.65782	0	0.000136094	8.51687	0.30527	0.00388904	2.27028	0.111947	0.0813282	0.00107273	0.018726	3.57693	0.962289	0.351532	0.00855583	0.0109971	45.2983		3.61642
Cornell ID #113	1034	1	2	OP	Turkey	Absolute Bioaccessibility		0.0735177	9.22029	0.164994	12.0497	0.240367	0.00788641	1.79553	0.622223	0.0518553	3.41224	0.013398	1.9048	0.946014	0.0399275	0.00270116	0.838268	0.228942	0.00630876	0.0171214	0.164491	1.58154	0.0637498	7.78741	2.58867	0	0.000241501	7.80001	0.378001	0.00531442	1.92699	0.221693	0.102789	0.002695	0.0337003	3.53004	0.659496	0.220316	0.0107605	0.00945073	58.7235		3.58688
Cornell ID #174	1035	1	2	OP	China	Absolute Bioaccessibility		0.0365493	3.17961	0.0390311	7.55595	0.0677473	0.00172392	0.852782	0.314824	0.0308343	1.90287	0.00137823	0.777618	0.615374	0.0160142	0.00168849	0.599772	0.0465666	0.0043981	0.00314144	0.0671755	0.527398	0.0267424	2.43666	1.10724	0	9.90942e-05	7.16714	0.34708	0.00445162	1.98939	0.072798	0.0487137	0.000923965	0.010887	2.72847	0.732919	0.242083	0.0132775	0.0129238	33.5842		2.76658
Cornell ID #4	1036	1	2	OP	Iran	Absolute Bioaccessibility		0.048254	3.79429	0.0376463	7.08215	0.143176	0.00313413	1.27691	0.309774	0.02993	1.79098	0.00185519	1.0145	0.769389	0.0321663	0.00193882	0.533806	0.0871637	0.00402784	0.00562913	0.169503	0.896185	0.0680411	5.08843	1.6784	0	8.74943e-05	6.30329	0.26749	0.00349501	1.55669	0.114941	0.0784407	0.00152977	0.021747	2.34021	0.522301	0.171656	0.00762114	0.00643254	36.2632		2.37763
Corvair F1	1037	1	2	F1	Unknown	Absolute Bioaccessibility		0.0451634	2.99206	0.0296029	6.7028	0.0975304	0.00217293	0.804576	0.262372	0.0271453	1.5399	0.00288759	0.723227	0.579286	0.0186408	0.00156858	0.562453	0.0620065	0.00431404	0.0049573	0.0809548	0.633988	0.0365393	1.00187	0.654824	0	0.000149771	5.65409	0.225433	0.00311271	1.93712	0.0266513	0.0380068	0.000451149	0.00719256	1.84513	0.539589	0.266468	0.00661737	0.0088067	27.4297		1.86834
Dikensiz	1038	1	2	OP	Turkey	Absolute Bioaccessibility		0.0340715	4.89642	0.0889108	5.61941	0.146975	0.0080771	1.71796	0.447659	0.0392828	2.49237	0.00819447	0.871496	0.792724	0.044758	0.00229133	0.488652	0.181227	0.00464148	0.0102495	0.150395	1.06445	0.0574582	5.84593	2.1624	0	0.000363733	5.74897	0.245369	0.00341898	1.49271	0.18946	0.126113	0.00399073	0.0334144	2.58231	0.44511	0.162706	0.00764858	0.00808804	38.2257		2.63581
Dikensiz Kuzu	1039	1	2	OP	Turkey	Absolute Bioaccessibility		0.0198892	4.90107	0.071818	4.49469	0.0914928	0.00441971	1.33887	0.397939	0.0349803	2.29985	0.00251131	0.43707	0.463841	0.0235192	0.00115135	0.363512	0.11181	0.00514319	0.00541698	0.0579221	0.548217	0.026354	3.85789	1.39307	0	0.000149884	5.88246	0.2177	0.00308471	1.48388	0.114796	0.0653676	0.00103903	0.014568	2.66242	0.639382	0.205966	0.00651856	0.00578756	32.2556		2.69049
Flamingo Improved F1	1040	1	2	F1	Unknown	Absolute Bioaccessibility		0.0736592	11.2352	0.272978	15.1949	0.1481	0.0071374	1.79376	0.812619	0.105304	4.36734	0.011833	1.53795	1.08668	0.0278047	0.0026147	1.2648	0.199635	0.0104371	0.00953023	0.105712	1.02293	0.0430061	4.97235	2.49968	0	0.00161635	8.81236	0.302052	0.00409504	2.53795	0.137888	0.118525	0.000946832	0.0261642	4.34777	0.776045	0.28216	0.00912939	0.0113934	64.174		4.39702
Giant Noble	1041	1	2	OP	Unknown	Absolute Bioaccessibility		0.0273036	2.24873	0.0248851	2.48272	0.067893	0.000960218	0.360685	0.20444	0.0263671	1.22853	0.00116884	0.268027	0.134431	0.00400628	0.00051536	0.227544	0.0331756	0.00243747	0.00361909	0.010005	0.212223	0.00448386	1.54173	0.795564	0	0.000362289	5.46564	0.164844	0.00235507	1.5638	0.0592876	0.0630885	0.000442306	0.00734561	2.42163	0.7624	0.335504	0.00490866	0.00675751	20.7698		2.44145
Giant Winter	1042	1	2	OP	Unknown	Absolute Bioaccessibility		0.046492	6.7846	0.0835805	6.79582	0.0758161	0.00555097	1.66067	0.750291	0.0693396	4.16423	0.00468998	0.893867	0.591497	0.0378205	0.0017895	0.603565	0.241016	0.00502964	0.0141559	0.11144	1.12261	0.0452362	8.93324	2.56395	0	0.00147619	6.81128	0.200588	0.0027436	1.28525	0.286164	0.114034	0.00179185	0.024527	2.57634	0.571057	0.131777	0.00427182	0.00307573	47.6207		2.61148
Matador	1043	1	2	OP	Hungary	Absolute Bioaccessibility		0.0351474	3.88915	0.0942011	3.58782	0.121446	0.00329038	0.707246	0.336854	0.0477443	1.92432	0.00583433	0.656473	0.215327	0.0241681	0.00106239	0.258151	0.176647	0.00261587	0.0102455	0.0433771	0.645848	0.0181014	2.93161	1.01194	0	0.000483251	6.88315	0.310314	0.00418871	1.58619	0.0651405	0.0363136	0.000721558	0.0077869	2.98001	0.546048	0.163798	0.0081483	0.00542792	29.3463		3.00258
Riverside Hybrid	1044	1	2	F1	Unknown	Absolute Bioaccessibility		0.021362	2.74122	0.0155504	3.61526	0.0464682	0.0022561	0.804451	0.281947	0.0253659	1.65609	0.000949288	0.145271	0.405756	0.00672049	0.000898317	0.393277	0.027489	0.00505607	0.00560511	0.0249582	0.191084	0.0113356	2.91598	1.40241	0	0.00138857	7.16438	0.237875	0.00302044	2.32266	0.101521	0.111085	0.00138415	0.0181524	4.22906	1.12296	0.577948	0.00954312	0.0133672	30.6611		4.2729
Seaside F1	1045	1	2	F1	Unknown	Absolute Bioaccessibility		0.0221062	2.34431	0.014336	3.34962	0.0684284	0.00185296	0.557882	0.285891	0.0277235	1.68178	0.000951273	0.156261	0.275596	0.00469852	0.000995279	0.427513	0.0274801	0.00327593	0.0049887	0.0198633	0.221612	0.00876633	3.04604	1.67206	0	0.00124627	5.64493	0.200255	0.00288438	1.91686	0.155942	0.162807	0.00104004	0.0220679	3.41711	0.998669	0.538127	0.00755218	0.00702899	27.3006		3.45604
Shami	1046	1	2	OP	Syria	Absolute Bioaccessibility		0.0467968	6.33087	0.315107	5.02365	0.121358	0.00685207	1.28251	0.557327	0.0521281	3.27957	0.0225294	1.49326	0.39249	0.0455851	0.0015781	0.431064	0.334425	0.00480004	0.017268	0.0740904	1.0858	0.029011	2.97435	0.995175	0	0.00276774	9.88262	0.303003	0.00442321	2.17604	0.105974	0.0612013	0.00092497	0.00909584	5.55177	1.24848	0.3635	0.0111494	0.00772091	44.6463		5.58342
SPI 111/80	1047	1	2	OP	Afghanistan	Absolute Bioaccessibility		0.0952287	8.70475	0.157437	12.1846	0.133722	0.00507749	2.11689	0.618787	0.0531845	3.32643	0.00626908	1.6329	1.27253	0.0414794	0.00164502	0.896997	0.187557	0.0106239	0.0121378	0.169173	1.98778	0.06876	7.79053	3.21372	0	0.00343484	7.5253	0.307053	0.00384197	2.16625	0.226513	0.187345	0.0025663	0.0379481	3.61325	0.704632	0.330281	0.00908196	0.00685993	59.8126		3.67314
SPI 12/76	1048	1	2	OP	Afghanistan	Absolute Bioaccessibility		0.0450276	5.39123	0.0702692	8.34593	0.0966557	0.00435598	1.08001	0.418553	0.0404544	2.4269	0.0052226	0.809394	0.660428	0.0218488	0.00149242	0.65663	0.0951379	0.00546564	0.0116664	0.0964856	0.668329	0.041206	7.39074	3.23214	0	0.00168923	5.21042	0.230968	0.00275801	1.50774	0.232394	0.164573	0.00303874	0.0403037	2.5483	0.356208	0.13966	0.0072058	0.00510823	42.0659		2.60564
Verdil	1049	1	2	OP	Unknown	Absolute Bioaccessibility		0.140697	10.2406	0.192117	10.4918	0.264182	0.0056954	1.48661	0.9349	0.117059	4.99894	0.0110901	1.84111	0.593119	0.0450662	0.00199018	1.02757	0.364342	0.00714473	0.0224891	0.140248	1.65656	0.0582687	6.37312	2.0797	0	0.000597583	11.734	0.434279	0.00607053	2.88265	0.173508	0.109997	0.00125289	0.0182038	5.34269	1.23849	0.479392	0.0118611	0.0105414	65.5379		5.38515
Yuhparo	1050	1	2	OP	Japan	Absolute Bioaccessibility		0.112841	11.3726	0.184129	12.4312	0.137544	0.00676034	2.84453	0.953868	0.0848194	5.35155	0.00709357	1.73527	1.10516	0.0392395	0.00223192	0.865772	0.240464	0.0191172	0.0223097	0.105128	1.0218	0.0448178	10.0211	3.31419	0	0.00278462	11.3341	0.475729	0.00661849	2.64435	0.376324	0.162315	0.00284033	0.0340803	5.93404	1.34915	0.326382	0.0118024	0.0111148	74.6952		5.99667
Cornell ID #106	1051	1	2	OP	Turkey	Absolute Bioaccessibility		0.056555	4.052	0.0439313	6.66356	0.144467	0.00221473	1.07353	0.389336	0.0360484	2.24273	0.00234055	0.852397	0.581218	0.0173615	0.00122196	0.530535	0.0907436	0.00373418	0.00969196	0.0854709	1.06941	0.0348247	4.25201	1.67774	0	0.000541216	9.95278	0.311306	0.00432861	2.62835	0.0941782	0.0550474	0	0.0164693	4.83471	0.850719	0.341941	0.00951049	0.0188891	43.0319		4.88012
Kolibri F1	1052	1	2	F1	Unknown	Absolute Bioaccessibility		0.0604171	5.80097	0.172845	5.94166	0.128125	0.00392507	0.731043	0.374267	0.0530411	2.21255	0.00558796	1.14564	0.253529	0.0153923	0.00156766	0.337271	0.125387	0.00293974	0.0108277	0.0325798	0.506455	0.0138885	5.72528	2.25308	0	0.00132048	7.69654	0.296269	0.00388767	2.09501	0.117153	0.0607383	0.0010878	0.0199736	2.90267	0.512049	0.206368	0.00644218	0.00790994	39.8357		2.93941
Red Tabby F1	1053	1	2	F1	Unknown	Absolute Bioaccessibility		0.048694	9.77362	0.0494764	14.0209	0.0836598	0.00436605	2.26957	0.663972	0.0693611	3.966	0.00171065	0.606793	1.26661	0.0136588	0.00242697	0.963793	0.059802	0.0197472	0.00664062	0.065605	0.47535	0.0299175	5.89107	2.78595	0	0.0006416	12.08	0.519926	0.0072851	3.46446	0.233515	0.117056	0.00142116	0.0227544	3.82534	1.31264	0.526802	0.0107452	0.0139549	65.2752		3.87486
Space F1	1054	1	2	F1	Unknown	Absolute Bioaccessibility		0.0727414	3.18862	0.0246341	6.06542	0.206881	0.00171763	0.596528	0.277254	0.0281908	1.58301	0.00105146	0.70836	0.392851	0.0108305	0.000661767	0.491528	0.0581853	0.00258036	0.00444774	0.0596056	0.694124	0.0270286	1.24738	0.68013	0	7.32963e-05	6.61968	0.21782	0.00295959	1.95134	0.0396038	0.035554	0.000361947	0.00529103	2.10965	0.833966	0.365713	0.00515685	0.0079737	28.6189		2.1285
Yukon	1055	1	2	F1	Unknown	Absolute Bioaccessibility		0.0543653	4.653	0.102945	5.69765	0.214281	0.00328685	1.22187	0.563073	0.0530777	3.34639	0.00381586	0.818701	0.460744	0.0167225	0.00172096	0.522893	0.143662	0.00413049	0.0120349	0.0528686	0.76415	0.0217864	7.09811	2.65171	0	0.000222642	9.97993	0.461339	0.00609774	2.59245	0.240279	0.149907	0.00164611	0.0274248	4.05238	1.13243	0.405261	0.0119169	0.0116072	47.5559		4.10519
Hammerhead F1	1056	1	2	F1	Unknown	Absolute Bioaccessibility		0.0929338	8.58406	0.091729	8.77115	0.205414	0.00400448	2.50982	0.467401	0.0451454	2.61597	0.00381721	1.14638	0.940745	0.0357292	0.00151976	0.443175	0.116501	0.00920865	0.0121615	0.127029	0.687013	0.049357	5.22047	1.73807	0	0.000933499	10.1513	0.356818	0.00464892	2.38107	0.0998953	0.0577927	0.000971628	0.0171448	4.76876	0.731614	0.21348	0.0102048	0.0113041	52.7247		4.80932
Acadia F1	1057	1	2	F1	Unknown	Absolute Bioaccessibility		0.0288201	2.34808	0.0182632	2.42271	0.114488	0.00129566	0.977017	0.225504	0.0235336	1.36352	0.00121952	0.315128	0.282327	0.00970884	0.00086859	0.186468	0.0425697	0.00424146	0.00532131	0.0302429	0.354503	0.0138097	2.44964	0.797726	0	0.000540315	6.85327	0.24459	0.0037055	1.71145	0.063824	0.0468936	0.000650515	0.0077352	2.97973	0.835315	0.300826	0.00748133	0.00785905	25.0809		3.00399
Auroch F1	1058	1	2	F1	Unknown	Absolute Bioaccessibility		0.053593	8.52726	0.0898503	10.6088	0.129491	0.00516487	2.38485	0.828985	0.0776898	4.9569	0.00316324	0.666824	1.1385	0.0326852	0.00244961	0.945926	0.204161	0.00976274	0.0107839	0.129864	0.967664	0.0521125	8.19779	3.10787	0	0.00175395	9.23501	0.328051	0.00460413	2.31802	0.288122	0.183609	0.00153064	0.0259593	3.33043	1.05754	0.347074	0.007478	0.00819875	60.2695		3.37535
Sunangel F1	1059	1	2	F1	Unknown	Absolute Bioaccessibility		0.0409109	5.10355	0.0279312	8.9899	0.0880198	0.00228214	1.02716	0.424444	0.0413076	2.55336	0.001247	0.514043	0.647355	0.00828472	0.00151285	0.70176	0.0574645	0.0069895	0.0067143	0.0484488	0.679061	0.0217544	2.81467	1.36581	0	0.000273485	8.90486	0.371564	0.00533836	2.60494	0.0816459	0.0904695	0.000589403	0.00841149	2.68274	1.13508	0.551206	0.00729594	0.0111553	41.6296		2.71046
Red Snapper F1	1060	1	2	F1	Unknown	Absolute Bioaccessibility		0.0418304	5.28424	0.0450739	8.28197	0.100664	0.00246407	1.45457	0.336147	0.03644	2.06934	0.00132628	0.62874	0.798368	0.0144211	0.00159304	0.549593	0.0547225	0.0104031	0.00322987	0.0657664	0.370037	0.0277257	1.93422	1.20279	0	0.000270651	8.4037	0.331635	0.00428149	2.80138	0.0676673	0.077156	0.000976741	0.0120506	4.02293	1.02492	0.50598	0.0104304	0.0182266	40.5973		4.06488
500	1091	1	3	OP	China	Absolute Bioaccessibility		0.0452237	6.73553	0.114234	5.69819	0.113751	0.010014	1.5071	0.697644	0.0640257	3.96476	0.0100761	0.638534	0.467492	0.0342418	0.00199562	0.584825	0.201431	0.00689195	0.00942426	0.0723983	0.667071	0.0284403	4.78187	1.47976	0	0.000970949	8.84031	0.30574	0.00437541	1.91093	0.136057	0.0680617	0.0011645	0.0195354	4.64572	0.809998	0.214391	0.00883602	0.00911521	44.9101		4.68535
Butterflay OP	1092	1	3	OP	Unknown	Absolute Bioaccessibility		0.0474898	4.73115	0.0547392	5.98432	0.164051	0.00635858	1.29288	0.409731	0.0372799	2.36421	0.00601607	0.74479	0.488345	0.0169108	0.00148684	0.424873	0.0888308	0.00482961	0.0101003	0.0664548	0.677205	0.0283088	5.71037	1.97114	0	0.00091318	7.74955	0.225426	0.00303119	1.98233	0.132294	0.0818532	0.00302995	0.0237308	3.6244	0.748933	0.250807	0.0058209	0.0070521	40.1711		3.66494
CGN14176	1093	1	3	OP	Turkey	Absolute Bioaccessibility		0.0781816	8.26946	0.0431565	9.75718	0.289864	0.00541076	2.36442	0.606974	0.0602024	3.69211	0.00260387	0.689775	1.01643	0.0195963	0.00190146	0	0.13293	0.0122395	0.0120555	0.0882485	1.24395	0.0377957	7.18009	2.86109	0	0.000500585	9.53502	0.351597	0.0049209	2.27378	0.20707	0.129516	0.00155175	0.0285475	4.62898	0.922546	0.302475	0.00933272	0.00952666	56.871		4.67844
Cornell ID #113	1094	1	3	OP	Turkey	Absolute Bioaccessibility		0.0269847	4.99398	0.0720146	5.12365	0.159157	0.00891805	1.32121	0.519021	0.0493327	2.85856	0.00585492	0.653938	0.470455	0.0297951	0.00224284	0.489586	0.199498	0.00417639	0.00839839	0.0799614	0.972561	0.0338632	8.1364	2.44146	0	0.000858503	6.09136	0.282511	0.00383285	1.32733	0.286835	0.115067	0.00313284	0.0360457	3.1916	0.534639	0.137908	0.00845965	0.00463194	40.6852		3.24473
Cornell ID #174	1095	1	3	OP	China	Absolute Bioaccessibility		0.0579433	5.568	0.0488428	7.8804	0.13658	0.00707816	0.931817	0.463223	0.066006	2.61759	0.00539341	0.764283	0.476389	0.0216591	0.00229725	0.612921	0.118245	0.00343182	0.0101161	0.0929539	0.849323	0.0360918	3.72641	1.43074	0	0.0006845	8.58693	0.351364	0.00504188	2.10877	0.0705874	0.0424335	0.000979024	0.0154317	4.66108	0.597459	0.161326	0.00982233	0.00888132	42.5485		4.69687
Cornell ID #4	1096	1	3	OP	Iran	Absolute Bioaccessibility		0.0283975	3.26464	0.0295151	4.17841	0.0960671	0.00413255	1.25434	0.344172	0.028321	1.80263	0.00240166	0.353799	0.618346	0.0237986	0.00137655	0.420165	0.0868443	0.00428789	0.00482667	0.0989375	0.570375	0.0411045	5.01116	1.47309	0	0.000339537	5.18905	0.198751	0.00283844	1.0441	0.103887	0.0465106	0.00123414	0.0193204	2.31626	0.372426	0.0854949	0.00581948	0.00360371	29.1308		2.34658
Corvair F1	1097	1	3	F1	Unknown	Absolute Bioaccessibility		0.0349515	3.37745	0.0604587	4.96962	0.116608	0.00303243	0.936878	0.284744	0.0266758	1.58805	0.00505978	0.653369	0.537217	0.0222114	0.0012028	0.501925	0.10747	0.00412411	0.00759987	0.0809765	0.751567	0.0357186	0.983914	0.643371	0	0.00021149	5.80547	0.23101	0.00320594	1.85825	0.029238	0.0373633	0	0.00697213	2.51162	0.575284	0.277752	0.00625086	0.00826506	27.0851		2.53332
Dikensiz	1098	1	3	OP	Turkey	Absolute Bioaccessibility		0.101448	7.02479	0.0451996	10.1386	0.448202	0.00475958	3.44831	0.657844	0.0597618	3.68445	0.00534609	0.968936	1.56356	0.0325834	0.0020112	0.751702	0.213236	0.0164013	0.0192132	0.163987	1.80299	0.0702079	6.77444	3.15336	0	0.00179632	10.0399	0.41048	0.00572476	2.82094	0.220559	0.153876	0.00154522	0.0327221	4.28828	0.967179	0.341455	0.0087714	0.0109374	60.4556		4.34405
Dikensiz Kuzu	1099	1	3	OP	Turkey	Absolute Bioaccessibility		0.0165974	2.97464	0.0195672	3.00216	0.114028	0.00325489	1.28449	0.36875	0.037096	2.08704	0.00110022	0.176964	0.422133	0.0211909	0.00116357	0.336877	0.09953	0.00419703	0.00452698	0.0558211	0.530725	0.026143	4.11099	1.35628	0	0.000149138	6.89053	0.178886	0.00248499	1.44903	0.107718	0.066453	0.000897444	0.0142718	3.12678	0.689096	0.187086	0.00467376	0.0039836	29.7773		3.15076
Flamingo Improved F1	1100	1	3	F1	Unknown	Absolute Bioaccessibility		0.0305218	4.93928	0.0893578	6.91193	0.0963074	0.00577997	1.08041	0.471521	0.042049	2.48999	0.00702135	0.710367	0.576623	0.0214266	0.00217423	0.694553	0.121157	0.00427034	0.00812581	0.0827896	0.649634	0.0344744	7.22255	2.57931	0	0.000662799	3.74477	0.128478	0.00176866	0.828916	0.277146	0.130321	0.00229123	0.0417418	1.84653	0.312505	0.0743301	0.00402758	0.00242742	36.2675		1.89768
Giant Noble	1101	1	3	OP	Unknown	Absolute Bioaccessibility		0.013888	1.72566	0.0158201	2.13312	0.0649781	0.0023819	0.373046	0.174793	0.0244587	1.10073	0.00128298	0.160488	0.146665	0.00462303	0.000640743	0.222031	0.0278171	0.00148731	0.00285868	0.0156244	0.243228	0.00631041	1.66094	0.867256	0	0.000270891	4.84865	0.148783	0.00194083	1.46707	0.0439229	0.0493468	0.000569137	0.00996864	2.42813	0.430562	0.199427	0.00468019	0.0072379	18.6307		2.45085
Giant Winter	1102	1	3	OP	Unknown	Absolute Bioaccessibility		0.0390047	5.15753	0.165409	5.37971	0.0716581	0.00788897	1.7039	0.585045	0.0512508	3.14535	0.0136015	1.23645	0.522822	0.113015	0.00183815	0.505089	0.412306	0.00535849	0.0195418	0.192325	1.13286	0.0822069	5.72114	1.35768	0	0.000177381	7.35654	0.254241	0.00376066	1.3318	0.137537	0.0295879	0.001253	0.0129026	2.758	0.542584	0.113146	0.00575427	0.00404046	40.1743		2.78212
Matador	1103	1	3	OP	Hungary	Absolute Bioaccessibility		0.115121	6.50449	0.0715048	8.55869	0.432164	0.00453818	3.01902	0.672808	0.0619507	3.8052	0.0107811	1.02197	1.27767	0.0416414	0.00198597	0.721571	0.256542	0.0169984	0.0381702	0.173901	1.78885	0.0785556	4.80183	1.83447	0	0.00116638	10.0879	0.272198	0.00365325	2.54043	0.132145	0.0809158	0	0.0135461	3.77685	0.999336	0.288789	0.00463578	0.00673297	53.5187		3.80293
Riverside Hybrid	1104	1	3	F1	Unknown	Absolute Bioaccessibility		0.0192572	3.22495	0.0165381	4.55497	0.0810348	0.00401402	1.13558	0.326409	0.0315573	1.871	0.00200071	0.202568	0.558256	0.00762618	0.00190295	0.455914	0.032574	0.00411453	0.00623182	0.0413463	0.266753	0.0177829	4.13409	2.0436	0	0.000858605	7.05706	0.276338	0.00398523	2.24654	0.104763	0.0996551	0	0.0236413	3.24904	0.611012	0.279381	0.00637372	0.00924512	33.008		3.28916
Seaside F1	1105	1	3	F1	Unknown	Absolute Bioaccessibility		0.0169099	2.13157	0.0113846	2.81459	0.100272	0.0024275	0.641715	0.249665	0.0236032	1.43193	0.000943315	0.143883	0.286984	0.00526983	0.000822144	0	0.0308823	0.00258753	0.00308393	0.0225264	0.245352	0.010595	3.79223	1.61497	0	0.000146201	5.16613	0.170419	0.00234426	1.45348	0.144157	0.0989556	0.000764546	8.08906e-05	2.58018	0.609557	0.228779	0.00528025	0.00685025	24.0513		2.5933
Shami	1106	1	3	OP	Syria	Absolute Bioaccessibility		0.0453437	7.50631	0.131061	7.21301	0.149521	0.00923832	1.7919	0.703818	0.0643774	3.74332	0.00771705	0.997641	0.584093	0.0290307	0.00198984	0.6663	0.216892	0.00694366	0.0116476	0.0860978	1.06205	0.0395211	3.31979	1.23813	0	0.00103585	11.6755	0.45231	0.00618811	2.6595	0.0782095	0.0309742	0.000827198	0.0105066	6.13836	0.955891	0.260706	0.0100332	0.0100363	51.9158		6.17079
SPI 111/80	1107	1	3	OP	Afghanistan	Absolute Bioaccessibility		0.0418059	5.51969	0.116178	7.15421	0.0344771	0.00687976	1.9796	0.469168	0.040008	2.4465	0.00914555	1.0402	1.10578	0.036264	0.00180368	0.753812	0.117524	0.00613191	0.0120852	0.155072	1.43363	0.0643149	8.71902	3.4023	0	0.00102858	6.01592	0.330945	0.0045069	1.56468	0.235896	0.120907	0.00302267	9.81139e-05	2.59714	0.405677	0.174312	0.00819096	0.00593951	46.1339		2.61542
SPI 12/76	1108	1	3	OP	Afghanistan	Absolute Bioaccessibility		0.038205	5.60272	0.0450619	6.53579	0.13435	0.00779986	1.29477	0.428177	0.0403398	2.41977	0.00356179	0.60622	0.612824	0.0258918	0.00186198	0.545802	0.113118	0.00465143	0.00960566	0.10308	0.769015	0.0438103	7.42309	2.54846	0	0.00093743	6.28185	0.280852	0.0036964	1.43553	0.18378	0.0821154	0.00215453	0.0306346	2.67238	0.301296	0.0924023	0.0059565	0.00393189	40.7355		2.716
Verdil	1109	1	3	OP	Unknown	Absolute Bioaccessibility		0.0498189	6.2437	0.138515	4.68735	0.179804	0.00749565	1.22768	0.683123	0.0931475	3.82538	0.0103166	0.846836	0.344392	0.0440649	0.00147357	0.509407	0.380498	0.00445986	0.0147948	0.0788688	1.09877	0.0354717	7.11039	1.93414	0	0.000400955	9.77689	0.415395	0.00557487	1.87424	0.217465	0.0848059	0.00161814	0.0179945	4.33866	0.898324	0.255793	0.00854829	0.00565223	47.4513		4.37288
Yuhparo	1110	1	3	OP	Japan	Absolute Bioaccessibility		0.0374848	7.25527	0.0759672	7.30115	0.080595	0.0103267	1.76317	0.594041	0.0527019	3.13958	0.00899061	0.793569	0.676658	0.0421311	0.00187209	0.581443	0.170998	0.00670527	0.0136643	0.118625	0.785669	0.0497736	5.10856	1.49913	0	0.000925922	8.54708	0.287742	0.0036792	1.81651	0.0979638	0.0431719	0.000967602	0.0171555	4.24024	0.690646	0.160785	0.00719863	0.00520195	46.0873		4.27169
Cornell ID #106	1111	1	3	OP	Turkey	Absolute Bioaccessibility		0.156099	6.91098	0.0680786	12.114	0.601117	0.00523138	2.00185	0.743252	0.0694153	4.18478	0.0146048	1.48627	1.20297	0.0247179	0.00220312	1.24238	0.235973	0.0110688	0.0411965	0.150945	3.14475	0.0671276	6.83823	3.09779	0	0.00254863	12.6357	0.441834	0.00575481	3.56961	0.206433	0.157739	0.00142095	0.0274723	6.11924	1.30969	0.554073	0.00929628	0.0113023	69.4672		6.17128
Kolibri F1	1112	1	3	F1	Unknown	Absolute Bioaccessibility		0.0284229	3.90056	0.0423899	3.92892	0.107559	0.00683166	0.795036	0.308278	0.0452851	1.84354	0.00451725	0.453304	0.256524	0.0216876	0.00168212	0	0.100612	0.00244921	0.0110504	0.0484142	0.470263	0.0190129	5.13848	1.747	0	0.000735622	6.35914	0.224574	0.00311251	1.54875	0.0997579	0.0653819	0.00141404	0.0219559	3.0381	0.462748	0.17695	0.00608162	0.00486038	31.2954		3.07315
Red Tabby F1	1113	1	3	F1	Unknown	Absolute Bioaccessibility		0.0115277	3.41675	0.0187376	4.75945	0.0325885	0.00404508	0.941737	0.247473	0.023525	1.45938	0.0016931	0.222209	0.488791	0.00952334	0.00130384	0.37966	0.029561	0.00536127	0.0028467	0.0431596	0.230656	0.0179942	2.80699	1.26648	0	0.000171783	5.17075	0.164719	0.00236581	1.42902	0.0726658	0.0552049	0.000838639	0.0139926	2.33881	0.454591	0.158269	0.00430477	0.00401189	26.2912		2.36213
Space F1	1114	1	3	F1	Unknown	Absolute Bioaccessibility		0.0657817	2.67043	0.0172356	5.61931	0.274026	0.00241218	0.647784	0.28265	0.0423591	1.69284	0.0010579	0.515879	0.40361	0.0125778	0.00126413	0.509168	0.0593166	0.00224864	0.00428899	0.0725562	0.82122	0.0304454	2.02323	1.0086	0	5.75896e-05	7.18235	0.229503	0.00319447	2.00717	0.0470843	0.0382021	0.00079692	0.0128335	2.95141	0.635926	0.278898	0.00731027	0.00924758	30.1843		2.98165
Yukon	1115	1	3	F1	Unknown	Absolute Bioaccessibility		0.0213602	2.75615	0.0317031	2.65029	0.145673	0.00478242	0.509645	0.326906	0.0452852	2.05014	0.00374403	0.255653	0.152221	0.0106169	0.00113915	0	0.117494	0.00165588	0.0061342	0.0232255	0.468232	0.00903574	4.52091	1.43253	0	9.98968e-05	7.16933	0.284509	0.00414676	1.80097	0.115482	0.0794757	0.00138295	0.0162059	3.3495	0.648809	0.237754	0.00843932	0.00592691	29.2665		3.38155
Hammerhead F1	1116	1	3	F1	Unknown	Absolute Bioaccessibility		0.0305884	4.38283	0.0621747	4.0238	0.095631	0.00743356	1.10736	0.274921	0.0279703	1.66906	0.00502335	0.509656	0.337067	0.0358635	0.00129811	0.205457	0.127559	0.00324849	0.0097289	0.0690474	0.431468	0.0269968	3.7696	1.04772	0	0.000473368	6.99623	0.256161	0.00345429	1.51421	0.0549864	0.0264154	0.00089314	0.0106637	3.2719	0.419147	0.107079	0.0064808	0.00544357	30.935		3.29586
Acadia F1	1117	1	3	F1	Unknown	Absolute Bioaccessibility		0.0162179	1.62182	0.026165	1.69304	0.0862785	0.00243629	0.746968	0.195962	0.0166537	1.14159	0.00209463	0.24384	0.237548	0.012767	0.000554439	0.168325	0.0515828	0.00318666	0.00563835	0.0310326	0.258381	0.0137989	1.91514	0.680567	0	7.35253e-05	6.10572	0.216864	0.00307103	1.49927	0.0608009	0.0513982	0.000731768	0.00718406	2.8534	0.760018	0.296141	0.00709709	0.00569243	21.039		2.87418
Auroch F1	1118	1	3	F1	Unknown	Absolute Bioaccessibility		0.0232241	3.37983	0.0311581	4.2654	0.0847304	0.00670798	1.07595	0.423179	0.0422097	2.58046	0.00345755	0.342044	0.492074	0.0327645	0.00144023	0.503501	0.150274	0.00363264	0.00550522	0.113869	0.725804	0.0442722	4.68334	1.80577	0	0.000452274	5.60602	0.180635	0.00258541	1.47468	0.154666	0.0966377	0.00112723	0.0236374	2.71348	0.567294	0.211394	0.00511813	0.00484335	31.8632		2.74866
Sunangel F1	1119	1	3	F1	Unknown	Absolute Bioaccessibility		0.0332141	4.8641	0.0518487	7.3518	0.118854	0.0044957	1.16247	0.415129	0.0413995	2.50071	0.00413507	0.700508	0.637701	0.0164666	0.00193864	0.642743	0.0883009	0.00676734	0.00661328	0.0874341	0.90578	0.0370889	3.57914	1.56207	0	0.000307379	7.35854	0.305958	0.00408236	2.17559	0.0896039	0.0724993	0.00107326	0.0179732	3.70482	0.738794	0.339614	0.00914992	0.0108207	39.6495		3.74414
Red Snapper F1	1120	1	3	F1	Unknown	Absolute Bioaccessibility		0.0238469	4.7603	0.0589015	6.44181	0.0922068	0.00441874	1.65809	0.360713	0.0389099	2.15139	0.00409086	0.553356	0.734808	0.0165418	0.00208197	0.429462	0.0638634	0.00859285	0.00505516	0.0701759	0.363356	0.0283745	2.28664	1.2142	0	0.000914512	8.91665	0.32188	0.00414666	2.61755	0.0789892	0.0776377	0.000978374	0.0132796	4.94364	1.10912	0.458112	0.00973229	0.0126756	39.9365		4.98122
[truncated: 7 more columns]

## Sheet: Table_S7
Compound	Precursor (m/z)	Chemical Formula	SMILES	Structure
Spinacetin-3-O-β-D-(glucopyranosyl)-(1→6)-[β-glucopranosyl (1→2)]-β-D-glucopyranoside	831.22	C35H44O23	OC1=C(C(O)=C2C(C(O[C@H]3O[C@H]([C@@H]([C@H]([C@@H]3O[C@@H]4O[C@@H](C([C@H]([C@H]4O)O)O)CO)O)O)CO[C@H]5O[C@H](C([C@@H]([C@@H]5O)O)O)CO)=C(OC2=C1)C6=CC=C(C(OC)=C6)O)=O)OC	#VALUE!
Patuletin-3-O-β-D-glucopyranosyl-(1 → 6)-[β-D_x0002_apiofuranosyl-(1 → 2)]-β-D-glucopyranoside	787.19	C33H40O22	OC1=C(C(O)=C2C(C(O[C@H]3O[C@H](C([C@H]([C@@H]3OC4OCC(CO)(C4O)O)O)O)CO[C@H]5O[C@H](C([C@@H]([C@@H]5O)O)O)CO)=C(OC2=C1)C6=CC=C(C(O)=C6)O)=O)OC	#VALUE!
Patuletin-3-O-β-D-glucopyranosyl-(1 → 6)-β-D_x0002_glucopyranoside	655.15	C28H32O18	COC1=C(C=C2OC(C3=CC=C(C(O)=C3)O)=C(C(C2=C1O)=O)O[C@@H]4OC([C@@H](C(C4O)O)O)CO[C@H]5OC([C@@H]([C@H](C5O)O)O)CO)O	#VALUE!
Patuletin-3-O-β-D-(2_x0002__x0002_-ρ-coumaroyl glucopyranosyl-(1 → 6)- β-D-glucopyranoside)	801.19	C37H38O20	OC1=C(C(O)=C2C(C(O[C@H]3O[C@H]([C@@H]([C@H]([C@@H]3O)O)O)CO[C@H]4O[C@H](C([C@@H]([C@@H]4OC(/C=C/C5=CC=C(C=C5)O)=O)O)O)CO)=C(OC2=C1)C6=CC=C(C(O)=C6)O)=O)OC	#VALUE!
Patuletin-3-[apiosyl-(1-2)]-glucoside	625.141	C27H30O17	COC1=C(O)C=C2OC(C3=CC=C(O)C(O)=C3)=C(OC4C(C(C(C(O4)CO)O)O)OC5OCC(CO)(C5O)O)C(C2=C1O)=O	#VALUE!
Spinacetin-3-O-β-D-(2-feruloyl glucopyranosyl) -(1→6)-[β-glucopranosyl (1 → 2)]-β-D-glucopyranoside	1007.27	C45H52O26	OC1=C(C(O)=C2C(C(O[C@H]3O[C@H]([C@@H]([C@H]([C@@H]3O[C@@H]4O[C@@H](C([C@H]([C@H]4O)O)O)CO)O)O)CO[C@H]5O[C@H](C([C@@H]([C@@H]5OC(/C=C/C6=CC(OC)=C(C=C6)O)=O)O)O)CO)=C(OC2=C1)C7=CC=C(C(OC)=C7)O)=O)OC	#VALUE!
Isomer of Patuletin-3-O-β-D-(2_x0002__x0002_-ρ-coumaroyl glucopyranosyl-(1 → 6)-[β-D-apiofuranosyl-(1 → 2)]-β-D-glucopyranoside	933.23	C42H46O24
Patuletin-3-O-β-D-(2_x0002__x0002_-feruloyl glucopyranosyl)-(1 → 6)-[β-D_x0002_apiofuranosyl-(1 → 2)]-β-D-glucopyranoside	963.24	C43H48O25	OC1=C(C(O)=C2C(C(O[C@H]3O[C@H]([C@@H]([C@H]([C@@H]3OC4OCC(CO)(C4O)O)O)O)CO[C@H]5O[C@H](C([C@@H]([C@@H]5OC(/C=C/C6=CC(OC)=C(C=C6)O)=O)O)O)CO)=C(OC2=C1)C7=CC=C(C(O)=C7)O)=O)OC	#VALUE!
Isomer of Patuletin-3-O-β-D-glucopyranosyl-(1 → 6)-[β-D_x0002_apiofuranosyl-(1 → 2)]-β-D-glucopyranoside	787.19
Isomer of Patuletin-3-O-β-D-(2_x0002__x0002_-feruloyl glucopyranosyl)-(1 → 6)-[β-D_x0002_apiofuranosyl-(1 → 2)]-β-D-glucopyranoside	963.24
Spinacetin-3-O-β-D-glucopyranosyl-(1 → 6)-β-D_x0002_glucopyranoside	669.17	C29H34O18	COC1=C(O)C=CC(C(OC2=CC(O)=C(C(O)=C23)OC)=C(O[C@@H]4O[C@@H]([C@H]([C@@H]([C@H]4O)O)O)CO[C@@H]5O[C@@H]([C@H]([C@@H]([C@H]5O)O)O)CO)C3=O)=C1	#VALUE!
Spinacetin 3-[p-coumaroyl-(->2)-glucosyl-(1->6)-[apiosyl-(1->2)]-glucoside]	947.25	C43H48O24	OC1=C(C(O)=C2C(C(O[C@H]3O[C@H]([C@@H]([C@H]([C@@H]3OC4OCC(CO)(C4O)O)O)O)CO[C@H]5O[C@H](C([C@@H]([C@@H]5OC(/C=C/C6=CC=C(C=C6)O)=O)O)O)CO)=C(OC2=C1)C7=CC=C(C(OC)=C7)O)=O)OC	#VALUE!
Patuletin-3-glucoside	493.1	C22H22O13	COC1=C(C=C2OC(C3=CC(O)=C(C=C3)O)=C(C(C2=C1O)=O)O[C@H]4O[C@H]([C@@H](C(C4O)O)O)CO)O	#VALUE!
Spinacetin-3-O-β-D-glucopyranosyl-(1 → 6)-[β-D_x0002_apiofuranosyl-(1 → 2)]-β-D-glucopyranoside	801.21	C34H42O22	OC1=C(C(O)=C2C(C(O[C@H]3O[C@H]([C@@H]([C@H]([C@@H]3OC4OCC(CO)(C4O)O)O)O)CO[C@H]5O[C@H](C([C@@H]([C@@H]5O)O)O)CO)=C(OC2=C1)C6=CC=C(C(OC)=C6)O)=O)OC	#VALUE!
Spinacetin-3-[apiosyl-(1-2)]-glucoside	639.156	C28H32O17	COC1=C(C=C2OC(C3=CC=C(C(OC)=C3)O)=C(C(C2=C1O)=O)OC4C(OC5OCC(C5O)(O)CO)C(O)C(O)C(CO)O4)O	#VALUE!
Spinacetin-3-O-β-D-(2_x0002__x0002_-feruloyl glucopyranosyl)-(1 → 6)-[β_x0002_D-apiofuranosyl-(1 → 2)]-β-D-glucopyranoside	977.26	C44H50O25	COC1=C(O)C=CC(/C=C/C(O[C@H]2[C@H](O)[C@@H](O)[C@@H](CO)O[C@@H]2OCC3[C@H](O)[C@@H](O)[C@H](O[C@@H]4[C@@H](O)[C@@](CO)(O)CO4)[C@@H](OC5=C(C6=CC(OC)=C(O)C=C6)OC7=C(C(O)=C(OC)C(O)=C7)C5=O)O3)=O)=C1	#VALUE!
Patuletin-3-O-β-D-(2_x0002__x0002_-feruloyl glucopyranosyl)-(1 → 6)-β-D_x0002_glucopyranoside	831.2	C38H4021	OC1=C(C(O)=C2C(C(O[C@H]3O[C@H]([C@@H]([C@H]([C@@H]3O)O)O)CO[C@H]4O[C@H](C([C@@H]([C@@H]4OC(/C=C/C5=CC(OC)=C(C=C5)O)=O)O)O)CO)=C(OC2=C1)C6=CC=C(C(O)=C6)O)=O)OC	#VALUE!
Patuletin-3-O-β-D-(2_x0002__x0002_-ρ-coumaroyl glucopyranosyl-(1 → 6)- [β-D-apiofuranosyl-(1 → 2)]-β-D-glucopyranoside	933.23	C42H46O24	OC1=C(OC)C(O)=C(C(C(O[C@H]2O[C@@H](CO[C@H]3O[C@@H](CO)C(O)[C@H](O)[C@@H]3OC(/C=C/C4=CC=C(O)C=C4)=O)[C@H](O)[C@@H](O)[C@@H]2OC5OCC(O)(CO)C5O)=C(C6=CC=C(O)C(O)=C6)O7)=O)C7=C1	#VALUE!
Spinacetin-3-O-β-D-(2-coumaroyl glucopyranosyl)-(1→6)-β-Dglucopyranoside	815.2	C38H40O20	OC1=C(OC)C(O)=C2C(C(O[C@H]3O[C@@H](CO[C@H]4O[C@@H](CO)C(O)[C@H](O)[C@@H]4OC(/C=C/C5=CC=C(O)C=C5)=O)[C@H](O)[C@@H](O)[C@@H]3O)=C(C6=CC=C(O)C(OC)=C6)OC2=C1)=O	#VALUE!
Spinacetin-3-glucoside	507.114	C23H24O13	COC1=C(O)C=CC(C(OC2=CC(O)=C(C(O)=C23)OC)=C(O[C@H]4O[C@@H]([C@H](C(C4O)O)O)CO)C3=O)=C1	#VALUE!
Spinacetin-3-O-β-D-(2-feruloyl glucopyranosyl)-(1 → 6)-β-D_x0002_glucopyranoside	845.21	C39H42O21	OC1=C(C(O)=C2C(C(O[C@H]3O[C@H]([C@@H]([C@H]([C@@H]3O)O)O)CO[C@H]4O[C@H](C([C@@H]([C@@H]4OC(/C=C/C5=CC(OC)=C(C=C5)O)=O)O)O)CO)=C(OC2=C1)C6=CC=C(C(OC)=C6)O)=O)OC	#VALUE!
Isomer of Spinacetin-3-O-β-D-(2-feruloyl glucopyranosyl)-(1 → 6)-β-D_x0002_glucopyranoside	815.2
Spinatoside	521.09	C23H22O14	COC1=C(C=C2OC(C3=CC(O)=C(C=C3)O[C@H]4O[C@H]([C@@H]([C@H]([C@@H]4O)O)O)C(O)=O)=C(C(C2=C1O)=O)OC)O	#VALUE!
Jaceidin-4_x0002_ -β-D-glucuronide	535.11	C24H24O14	O[C@H]([C@H]([C@@H]([C@H](O1)C(O)=O)O)O)[C@@H]1OC2=CC=C(C3=C(C(C4=C(O3)C=C(C(OC)=C4O)O)=O)OC)C=C2OC	#VALUE!
Patuletin	331.05	C16H12O8	COC1=C(C=C2OC(C3=CC(O)=C(C=C3)O)=C(C(C2=C1O)=O)O)O	#VALUE!
Spinacetin	345.061	C17H14O8	OC(C=C1OC(C2=CC(OC)=C(O)C=C2)=C(O)C3=O)=C(C(O)=C13)OC	#VALUE!
5,3',4' -Trihydroxy-3-methoxy-6:7-methylendioxyflavone-4_x0002_ - β-D-glucuronide	519.08	C23H20O14	COC1=C(C2=CC=C(O[C@H]3[C@H](O)[C@@H](O)[C@H](O)[C@@H](C(O)=O)O3)C(O)=C2)OC4=CC5=C(OCO5)C(O)=C4C1=O	#VALUE!
5,7-dihydroxy-3,6-dimethoxy-flavone-4'- glucuronide	505.1	C23H22O13	COC1=C(O)C2=C(OC(C3=CC=C(O[C@H]4[C@@H]([C@H]([C@@H]([C@H](O4)C(O)=O)O)O)O)C=C3)=C(OC)C2=O)C=C1O	#VALUE!
5,4_x0002_ -Dihydroxy-3-methoxy-6:7-methylendioxyflavone-4_x0002_ -β-D_x0002_glucuronide	503.08	C23H20O13	OC1=C2OCOC2=CC(OC(C3=CC=C(C=C3)O[C@H]4[C@H](O)[C@@H](O)[C@H](O)[C@@H](C(O)=O)O4)=C5OC)=C1C5=O	#VALUE!
5,4_x0002_ -Dihydroxy-3,3_x0002_ -dimethoxy-6:7-methylendioxyflavone-4_x0002_ - β-D-glucuronide	533.09	C24H22O14	OC1=C2OCOC2=CC(OC(C3=CC(OC)=C(O[C@H]4[C@@H]([C@H]([C@@H]([C@H](O4)C(O)=O)O)O)O)C=C3)=C5OC)=C1C5=O	#VALUE!
Spinatoside-4'-β-D-(2′-O-feruloyl-glucuronide)	697.14	C33H30O17	COC1=C(C=CC(/C=C/C(OC2[C@@H](O)[C@H](O)[C@@H](C(O)=O)O[C@H]2OC3=CC=C(C(OC4=CC(O)=C(C(O)=C4C5=O)OC)=C5OC)C=C3O)=O)=C1)O	#VALUE!
Jaceidin-4'-β-D-(2′-O-glucuronopyranosyl-glucuronide)	711.14	C30H32O20	OC1=C(OC)C(O)=C2C(OC(C3=CC(OC)=C(OC4OC(C(O)=O)C(O)C(O)C4OC5OC(C(O)=O)C(O)C(O)C5O)C=C3)=C(C2=O)OC)=C1	#VALUE!
Jaceosidin	329.066	C17H14O7	O=C(C1=C(C(OC)=C(C=C1O2)O)O)C=C2C3=CC(OC)=C(O)C=C3	#VALUE!
Jaceidin	359.08	C18H16O8	O=C(C1=C(C=C(O)C(OC)=C1O)O2)C(OC)=C2C3=CC=C(O)C(OC)=C3	#VALUE!
5,3_x0002_ ,4_x0002_ -Trihydroxy-3-methoxy-6:7-methylendioxyflavone	343.05	C17H12O8	COC1=C(OC2=C(C1=O)C(O)=C3OCOC3=C2)C4=CC=C(O)C(O)=C4	#VALUE!
5,3',4'-trihydroxy-3methoxy-6:7-methylen-dioxyflavone-4'-β-D-(2′-O-feurloyl-glucuronide)	695.12	C33H28O17	COC1=C(O)C=CC(/C=C/C(OC2C(C(C(OC2OC3=CC=C(C(OC4=C5C(O)=C6OCOC6=C4)=C(OC)C5=O)C=C3O)C(O)=O)O)O)=O)=C1	#VALUE!
5,4'-dihydroxy-3,3'-di_x0002_methoxy-6:7-methylen-dioxyflavone-4' -β-D-(2′-O-feurloyl-glucuronide)	709.14	C34H30O17	COC1=C(O)C=CC(/C=C/C(OC2C(C(C(OC2OC3=CC=C(C(OC4=CC5=C(C(O)=C64)OCO5)=C(OC)C6=O)C=C3OC)C(O)=O)O)O)=O)=C1	#VALUE!
5,4'-Dihydrox-3-methoxy-6,7-methylenedioxyflavone	327.05	C17H12O7	OC1=C2C(C(OC)=C(C3=CC=C(O)C=C3)OC2=CC4=C1OCO4)=O	#VALUE!
5,4'-Dihydroxy-3,3'-dimethoxy-6,7-methylenedioxyflavone	357.06	C18H14O8	OC1=CC=C(C(OC2=CC3=C(OCO3)C(O)=C2C4=O)=C4OC)C=C1OC	#VALUE!

## Sheet: Table_S8
Raw Material Content						Broadsense Heritability (H^2)				Relative Bioaccessibility						Broadsense Heritability (H^2)				Absolute Bioaccessibility						Broadsense Heritability (H^2)		H^2 Raw - H^2 ABS
Dependent_Variable	Block:Cultivar	Cultivar	Block	Residual		*Highlighted if >50%				Dependent_Variable	Block:Cultivar	Cultivar	Block	Residual						Dependent_Variable	Block:Cultivar	Cultivar	Block	Residual		*Highlighted if >50%		*Highlighted if < 0 indicating greater H^2 estimate for Absolute Bioaccessibility
X831.22	8.83951e-16	0	9.97734e-16	4.15767e-16		0				X831.22	77.3001	0	125.671	76.6601		0				X831.22	6.24701e-05	5.13891e-06	3.30587e-06	1.41786e-05		0.0793885		-0.0793885
X787.19	5.57203e-12	2.40117e-12	1.60376e-11	8.71924e-12		0.106126				X787.19	21.3717	0	84.8844	43.6474		0				X787.19	0.177583	0.193379	0.0494304	0.133467		0.352171		-0.246045
X655.15	3.71318e-16	3.65511e-15	5.57355e-15	4.96393e-15		0.265467				X655.15	17.0453	0	64.569	36.2229		0				X655.15	0.000100794	0.000168146	4.32446e-05	6.60018e-05		0.479668		-0.214202
X801.21	2.10585e-11	7.358e-12	3.36055e-11	2.06597e-11		0.124277				X801.21	31.0943	0	37.9595	26.5055		0				X801.21	0.447515	0.177034	0.127302	0.148474		0.253726		-0.129449
X1007.27	3.12878e-15	2.51299e-15	8.75269e-16	1.97944e-15		0.312706				X1007.27	54.476	0	51.2063	32.0511		0				X1007.27	0.000457228	0.000155802	8.08007e-06	0.000276221		0.166302		0.146403
X625.141	4.94209e-24	5.42301e-18	2.10105e-18	6.86819e-18		0.283047				X625.141	258.859	0	329.511	179.162		0				X625.141	9.73882e-08	3.92634e-07	7.53566e-08	6.80189e-08		0.680044		-0.396996
X933.23_Isomer	4.1402e-13	2.03797e-13	3.34454e-13	2.48883e-13		0.224304				X933.23_Isomer	45.4383	0	61.942	34.5787		0				X933.23_Isomer	0.0144325	0.0107366	0	0.0131681		0.242421		-0.0181166
X963.24	3.49442e-14	1.22371e-14	3.90858e-14	2.51163e-14		0.153075				X963.24	24.7617	1.5e-08	38.5495	24.1917		2.46855e-10				X963.24	0.00077313	0.00158382	3.76405e-05	0.000914422		0.41688		-0.263804
X787.19_Isomer	1.11274e-15	0	8.41954e-16	4.62863e-16		0				X787.19_Isomer	53.7964	0	64.8755	37.3768		0				X787.19_Isomer	8.66874e-06	1.68386e-05	2.16145e-07	1.15281e-05		0.380712		-0.380712
X963.24_Isomer	1.2853e-12	3.15912e-13	1.62256e-12	1.03099e-12		0.104588				X963.24_Isomer	21.9628	0	36.3027	20.2832		0				X963.24_Isomer	0.0218077	0.0428708	0.00213072	0.0317232		0.365726		-0.261138
X493.1	3.54799e-22	5.70949e-17	3.76773e-17	6.55398e-17		0.303414				X493.1	22.4371	6.14292	113.588	58.8065		0.0455118				X493.1	5.02932e-07	7.00932e-07	0	4.68887e-07		0.37083		-0.0674153
X669.17	2.43697e-13	2.65301e-13	6.42235e-13	3.42028e-13		0.247666				X669.17	26.4856	0	41.2371	19.5244		0				X669.17	7.48088e-07	0.00700684	0.00277157	0.00871577		0.28671		-0.0390444
X947.25	9.73084e-14	6.59366e-14	8.25432e-14	7.37431e-14		0.251593				X947.25	46.8572	0	42.5031	32.1195		0				X947.25	0.00369807	0.00270202	7.47254e-10	0.00310377		0.25115		0.000442551
X801.19	2.09841e-16	3.96643e-16	1.23875e-16	1.13893e-16		0.543832				X801.19	35.9471	0	42.5687	29.3052		0				X801.19	7.82947e-06	1.45262e-05	0	2.64376e-06		0.612184		-0.0683522
X639.156	9.8797e-19	1.11716e-18	1.48744e-18	9.05736e-19		0.326405				X639.156	85.4311	0	57.85	33.7841		0				X639.156	8.40706e-09	1.30888e-08	0	7.726e-09		0.399728		-0.0733227
X977.26	5.73853e-14	2.20987e-14	6.94546e-14	4.29763e-14		0.161606				X977.26	75.8356	0	37.6901	31.3638		0				X977.26	0.00319004	0.00168117	0.00066619	0.00136409		0.279991		-0.118385
X831.2	2.58695e-15	1.12378e-14	3.00979e-15	2.66521e-15		0.629157				X831.2	31.7205	0	42.4348	23.8942		0				X831.2	7.8693e-05	0.000597499	0	7.63845e-05		0.756697		-0.12754
X933.23	6.97978e-17	9.23849e-18	2.73632e-17	2.17983e-17		0.105301				X933.23	20.3386	0	19.7654	12.4827		0				X933.23	1.12706e-06	5.51845e-08	0	3.73148e-07		0.0404279		0.0648733
X507.114	9.9902e-17	1.37829e-16	5.2684e-17	8.52805e-17		0.38463				X507.114	19.7415	0	31.8263	18.9777		0				X507.114	1.76844e-06	1.32754e-06	0	1.70854e-06		0.235846		0.148784
X815.2	1.51639e-15	2.93137e-15	1.05304e-15	8.65986e-16		0.54069				X815.2	40.7987	0	34.0516	25.0576		0				X815.2	2.21326e-05	0.000103254	0	5.83119e-05		0.447095		0.0935942
X845.21	2.16417e-13	2.12938e-13	1.14363e-13	1.38183e-13		0.356375				X845.21	70.5283	0	36.6357	24.9514		0				X845.21	0.00572366	0.0121236	0	0.00647701		0.433923		-0.0775484
X815.2_Isomer	2.13452e-16	4.77249e-16	1.60783e-16	1.38558e-16		0.554237				X815.2_Isomer	33.3161	0	37.9048	29.9174		0				X815.2_Isomer	6.6043e-06	1.62803e-05	0	8.36054e-06		0.44845		0.105787
X521.09	4.11247e-11	3.28532e-11	1.53605e-11	2.43616e-11		0.321652				X521.09	14.1507	0	16.3396	10.7506		0				X521.09	0.0888974	0.288793	0	0.0783057		0.58955		-0.267897
X535.11	2.80083e-12	2.62707e-12	2.6595e-12	2.77633e-12		0.27422				X535.11	22.4446	0	30.8654	21.8192		0				X535.11	0.0132977	0.0264936	0	0.0141145		0.431692		-0.157472
Patuletin	3.91355e-19	3.65865e-19	1.25846e-18	6.56745e-19		0.195125				Patuletin	240.976	470.076	35.1629	463.959		0.30957				Patuletin	2.92031e-08	7.5049e-09	3.5035e-10	1.3871e-08		0.150554		0.0445704
X519.08	2.49715e-11	0	5.99987e-11	3.50396e-11		0				X519.08	16.5232	0	22.5199	16.9734		0				X519.08	0.134765	0.107742	0.00712522	0.118953		0.260857		-0.260857
X503.08	7.5182e-15	0	7.95225e-14	4.42988e-14		0				X503.08	46.61	0	71.5515	28.5647		0				X503.08	0.000395994	0.000146381	4.55907e-05	0.000128264		0.243601		-0.243601
X505.1	1.69447e-18	0	1.32972e-17	8.19095e-18		0				X505.1	39.2993	6.35e-09	63.5668	24.9099		9.1407e-11				X505.1	5.9907e-08	2.32671e-08	7.09201e-09	4.39819e-08		0.164799		-0.164799
X533.09	2.06664e-12	2.9312e-13	3.97318e-12	1.87568e-12		0.0577258				X533.09	17.5887	0	20.626	10.8064		0				X533.09	0.0164428	0.00441316	0.00236179	0.00601176		0.178974		-0.121248
X697.14	8.70452e-14	3.05901e-14	2.87013e-14	2.77611e-14		0.235971				X697.14	8.32443	0	4.52725	2.82413		0				X697.14	0.000171803	0.000213158	9.77089e-07	0.000168791		0.334817		-0.0988459
X711.14	7.79898e-15	8.64339e-15	8.95394e-15	8.11645e-15		0.30037				X711.14	7.23613	0	1.49593	2.07519		0				X711.14	5.45959e-05	5.27153e-05	1.4035e-05	4.52254e-05		0.309246		-0.00887544
X329.06	2.28593e-19	1.40869e-19	9.3168e-20	1.32929e-19		0.270369				X329.06	3643.2	0	3512.61	2342.91		0				X329.06	1.66159e-08	2.89765e-08	0	2.12217e-08		0.363443		-0.093074
Jaceidin	1.52031e-18	9.76682e-19	3.48822e-18	1.55865e-18		0.201206				Jaceidin	24109.7	985.741	26762.3	22915.6		0.0167439				Jaceidin	2.70657e-06	3.35394e-06	0	2.6033e-06		0.33831		-0.137104
X343.05	1.09915e-15	0	6.20145e-15	2.37916e-15		0				X343.05	191450	105823	2.64067e+06	1.52807e+06		0.0324841				X343.05	0.022661	0.0506694	0	0.0281298		0.42846		-0.42846
X695.12	1.63499e-13	6.38726e-14	4.51426e-13	2.4137e-13		0.101649				X695.12	35.5291	0	17.6289	15.0072		0				X695.12	0.00283664	0.00168856	0.00131381	0.00154056		0.272877		-0.171228
X709.14	6.26623e-14	7.21036e-14	1.93403e-13	9.09347e-14		0.252725				X709.14	23.0264	0	8.32706	6.50867		0				X709.14	0.000407778	0.000511925	0.000338353	0.000352561		0.360273		-0.107547
X327.05	6.85554e-20	5.95896e-20	1.37967e-18	5.52657e-19		0.0496919				X327.05	21128.5	10746	30775.3	18728.5		0.182858				X327.05	8.05038e-10	1.7639e-07	1.27918e-07	2.14786e-07		0.290898		-0.241206
X357.06	7.79919e-18	1.18467e-17	4.45824e-17	2.54017e-17		0.178013				X357.06	840.466	113.547	367.07	273.538		0.105053				X357.06	5.98918e-10	4.09344e-07	2.97614e-07	4.94892e-07		0.292508		-0.114496
Spinacetin	2.39813e-20	0	3.50349e-23	5.4379e-21		0
						Min	0									Min	0									Min	0.0404279
						Max	0.629157									Max	0.30957									Max	0.756697
						Average	0.215826									Average	0.0182163									Average	0.341867
